# Supplementary material for: Identifying and characterizing pesticide use on 9,000 fields of organic agriculture
Source: Nat Commun. 2021 Sep 15;12:5461. doi: 10.1038/s41467-021-25502-w (PMC8443594; doi:10.1038/s41467-021-25502-w)
Supplement: Supplementary file 2 — Supplementary Dataset 1 [file 41467_2021_25502_MOESM2_ESM.xlsx]

## Sheet: UnknownOrganicShortlist_IDed_07
Product Name	EPA Registraion #	Organic Certification	Link #1	Link #2	Link #3	Notes
41-A	2839-50021-AA	NO	https://brandt.co/media/1019/41-a-label.pdf			No OMRI or 'organic' indication for name or EPA reg no, or record in OMRI database
AATREX 4L	100-497-AA	NO	https://www.syngenta-us.com/current-label/aatrex_4l			No OMRI or 'organic' indication for name or EPA reg no, or record in OMRI database
AATREX 4L	100-497-ZB	NO	https://www.syngenta-us.com/current-label/aatrex_4l			No OMRI or 'organic' indication for name or EPA reg no, or record in OMRI database
AATREX 4L	100-497-ZC	NO	https://www.syngenta-us.com/current-label/aatrex_4l			No OMRI or 'organic' indication for name or EPA reg no, or record in OMRI database
ABACUS AGRICULTURAL MITICIDE/INSECTICIDE	83100-4-AA-83979	NO	http://www.keystonepestsolutions.com/labels/Abacus.pdf			No OMRI or 'organic' indication for name or EPA reg no, or record in OMRI database
ABBA ULTRA	66222-226-AA	NO	https://assets.greenbook.net/20-32-49-12-09-2019-L111623_ABBA_Ultra.pdf			No OMRI or 'organic' indication for name or EPA reg no, or record in OMRI database
ACEPHATE 97UP INSECTICIDE	70506-8-AA	NO	http://www.cdms.net/ldat/ld69J008.pdf			No OMRI or 'organic' indication for name or EPA reg no, or record in OMRI database
ACOIDAL	62562-4-ZA	YES	https://assets.greenbook.net/L122327.pdf	https://www.omri.org/mfg/qin/certificate/4634		'For Organic Production' on Product Label and OMRI cert. for product with identical name
ACRAMITE-50WS	400-503-ZA	NO	https://gcrec.ifas.ufl.edu/static/docs/pdf/strawberry-pathology/MSDS-pesticides/Acramite.pdf			No OMRI or 'organic' indication for name or EPA reg no, or record in OMRI database
ACTARA	100-938-ZA	NO	https://assets.greenbook.net/L53898.pdf			No OMRI or 'organic' indication for name or EPA reg no, or record in OMRI database
ACTINOVATE AG (CA)	73314-1-ZA	YES	http://www.keystonepestsolutions.com/labels/Actinovate_AG.pdf			OMRI on Product Label
ACTIVATOR 90	36208-50014-AA	NO	http://www.knottspest.com/images/userImages/7.pdf			No OMRI or 'organic' indication for name or EPA reg no, or record in OMRI database
ACTIVATOR 90		NO	http://www.knottspest.com/images/userImages/7.pdf			No OMRI or 'organic' indication for name or EPA reg no, or record in OMRI database
ADMIRE PRO SYSTEMIC PROTECTANT	264-827-ZA	NO	https://s3-us-west-1.amazonaws.com/agrian-cg-fs1-production/pdfs/Admire_Pro_Systemic_Protectant_Label1v.pdf			No OMRI or 'organic' indication for name or EPA reg no, or record in OMRI database
AGRI-DEX	5905-50094-AA	NO	https://s3-us-west-1.amazonaws.com/agrian-cg-fs1-production/pdfs/Agri-Dex_Label1i.pdf			No OMRI or 'organic' indication for name or EPA reg no, or record in OMRI database
AGWET 41	92735-50001-AA	NO	https://s3-us-west-1.amazonaws.com/agrian-cg-fs1-production/pdfs/AgWet_41_Label.pdf			No OMRI or 'organic' indication for name or EPA reg no, or record in OMRI database
ALCO CITRUS FIX	5481-145-AA	NO	https://s3-us-west-1.amazonaws.com/agrian-cg-fs1-production/pdfs/Alco_Citrus_Fix_Label1g.pdf			No OMRI or 'organic' indication for name or EPA reg no, or record in OMRI database
ALECTO 41S	9468-33-AA	NO	http://lmgagproducts.com/pdfs/products/Alecto-41S-(Ritter).pdf			No OMRI or 'organic' indication for name or EPA reg no, or record in OMRI database
ALION HERBICIDE	264-1106-AA	NO	https://s3-us-west-1.amazonaws.com/agrian-cg-fs1-production/pdfs/Alion_Herbicide1t_Label.pdf			No OMRI or 'organic' indication for name or EPA reg no, or record in OMRI database
ALTREVIN FIRE ANT BAIT INSECTICIDE	7969-270-AA	NO	http://www.cdms.net/ldat/ldAMN007.pdf			No OMRI or 'organic' indication for name or EPA reg no, or record in OMRI database
ALTUS	432-1575-AA	NO	https://www.environmentalscience.bayer.us/-/media/prfunitedstates/documents/resource-library/product-labels/specimen-labels/altus-specimen-label.ashx			No OMRI or 'organic' indication for name or EPA reg no, or record in OMRI database
AMERICOP 40 DF	35484-4-AA	YES	https://www.fbn.com/chemical-labels/12585/AmeriCop-40-DF.1d7ec242f4d615e1d9b7347d310bad174ec708df98dbb8af7715a06f46ee8a3a.pdf			'For Organic Production' on Product Label
AMID-THIN W	5481-426-AA	NO	https://assets.greenbook.net/L70445.pdf			No OMRI or 'organic' indication for name or EPA reg no, or record in OMRI database
ANCORA	70051-19-AA-59807	YES	https://www.ohp.com/Labels_MSDS/PDF/ancora_label.pdf			OMRI on Product Label
APPLAUD INSECT GROWT	71711-21-ZB	NO	https://assets.greenbook.net/L119932.pdf			No OMRI or 'organic' indication for name or EPA reg no, or record in OMRI database
ARM & HAMMER BAKING	1050986-50001-AA	YES	https://apps.cdpr.ca.gov/cgi-bin/label/labrep.pl?fmt=1&23566=on	https://www.naturalsoda.com/applications/food-and-baking/	https://www.naturalsoda.com/applications/food-and-baking/	Baking Soda is OMRI listed
ARROW 2 EC HERBICIDE	66222-60-AA	NO	https://www.adama.com/documents/444852/445866/arrow-2ec-label.pdf			No OMRI or 'organic' indication for name or EPA reg no, or record in OMRI database
ASANA(R) XL	59639-209-AA	NO	https://assets.greenbook.net/L122170.pdf			No OMRI or 'organic' indication for name or EPA reg no, or record in OMRI database
ASPERGILLUS FLAVUS A	71693-1-AA	NO	https://www3.epa.gov/pesticides/chem_search/ppls/071693-00002-20160629.pdf			No OMRI or 'organic' indication for name or EPA reg no, or record in OMRI database
ASPERGILLUS FLAVUS A	71693-2-AA	NO	https://www3.epa.gov/pesticides/chem_search/ppls/071693-00002-20160629.pdf	https://assets.greenbook.net/L121221.pdf		No OMRI or 'organic' indication for name or EPA reg no, or record in OMRI database
ASSAIL 70 WP	8033-23-AA-70506	NO	http://www.cdms.net/ldat/ld8IJ015.pdf			No OMRI or 'organic' indication for name or EPA reg no, or record in OMRI database
ASSAIL 70 WP INSECTICIDE	8033-23-AA-82695	NO	http://fs1.agrian.com/pdfs/Assail_70_WP_Label1a.pdf			No OMRI or 'organic' indication for name or EPA reg no, or record in OMRI database
AVEX BIRD REPELLENT	87304-1-AA	NO	https://www.amleo.com/images/art/AVEX25-Label.pdf			No OMRI or 'organic' indication for name or EPA reg no, or record in OMRI database
AVIV FUNGICIDE	91473-1-AA-86182	YES	https://summitagro-usa.com/wp-content/uploads/2019/10/Aviv-Label.pdf			OMRI on Product Label
AZA-DIRECT	71908-1-AA-10163	YES	https://www.gowanco.com/sites/default/files/gowanco_com/_attachments/product/resource/label/aza-direct_71908-1-10163_01-r1218.pdf			OMRI on Product Label
AZAGUARD	70299-17-AA	YES	https://2cpx6j45416t43itfm2y6enr-wpengine.netdna-ssl.com/wp-content/uploads/2019/12/azaguard_label.pdf	https://2cpx6j45416t43itfm2y6enr-wpengine.netdna-ssl.com/wp-content/uploads/2019/12/azaguard_omri-cp.pdf		OMRI certificate for product with identical name and manufacturer
AZATIN O BIOLOGICAL INSECTICIDE	70051-9-AA-59807	YES	https://www.ohp.com/Labels_MSDS/PDF/azatin_o_label.pdf			OMRI on Product Label
AZERA(R)	1021-1872-AA	YES	https://s3-us-west-1.amazonaws.com/agrian-cg-fs1-production/pdfs/AzeraR1t_Insecticide_Label.pdf			OMRI on Product Label
BADGE X2	80289-12-AA	YES	https://www.gowanco.com/sites/default/files/gowanco_com/_attachments/product/resource/label/badge_x2_80289-12-10163_02-r0718.pdf			OMRI on Product Label
BADGE X2	80289-12-AA-10163	YES	https://www.gowanco.com/sites/default/files/gowanco_com/_attachments/product/resource/label/badge_x2_80289-12-10163_02-r0718.pdf			OMRI on Product Label
BASIC COPPER 53	45002-8-AA	YES	https://gcrec.ifas.ufl.edu/static/docs/pdf/strawberry-pathology/Fung-label/2008/Basic-Copper-53.pdf	https://www.omri.org/mfg/alb/certificate/0048		OMRI certificate for product with identical name and manufacturer
BAYTHROID XL	264-840-AA	NO	https://s3-us-west-1.amazonaws.com/agrian-cg-fs1-production/pdfs/Baythroid_XL_Label1i.pdf			No OMRI or 'organic' indication for name or EPA reg no, or record in OMRI database
BELEAF 50 SG INSECTICIDE	71512-10-AA-279	NO	http://www.keystonepestsolutions.com/labels/Beleaf_50_SG.pdf			No OMRI or 'organic' indication for name or EPA reg no, or record in OMRI database
BELT SC INSECTICIDE	264-1025-AA	NO	http://www.cdms.net/LDat/ld8LJ006.pdf			No OMRI or 'organic' indication for name or EPA reg no, or record in OMRI database
BFR 440 SUPREME SPRAY OIL	10951-19-AA	YES	https://www3.epa.gov/pesticides/chem_search/ppls/010951-00019-20071207.pdf			"For Use in Organic Crop Production" on label
BIFENTURE EC AGRICULTURAL INSECTICIDE	70506-57-AA	NO	https://assets.greenbook.net/12-44-13-28-09-2017-ld6ST001.pdf			No OMRI or 'organic' indication for name or EPA reg no, or record in OMRI database
BIO-TAM		YES	http://www.isagro-usa.com/assets/204032-55-base-booklet-a-7march2016.pdf			OMRI on Product Label
BIOLINK ACIDIFIER	51517-50004-AA	YES	https://www.greenbook.net/westbridge-agricultural/biolink-acidifier			'For Use in Organic Production' from WA state on label
BIOLINK ANTIFOAM	51517-50003-AA	YES	https://assets.greenbook.net/L123381.pdf			OMRI on Product Label
BIOLINK SPREADER-STI	51517-50001-AA	YES	https://assets.greenbook.net/L102468.pdf			OMRI on Product Label
BOTANIGARD 22WP	82074-2-AA	NO	https://www.bioworksinc.com/wp-content/uploads/products/botanigard-22wp/botanigard-22wp-label.pdf	https://s3.amazonaws.com/cdn.arbico-organics.com/downloads/Botanigard%20Information%20Sheet.pdf		No OMRI or 'organic' indication for name or EPA reg no, or record in OMRI database
BOTANIGARD ES	82074-1-AA	NO	https://s3.amazonaws.com/cdn.arbico-organics.com/downloads/BotaniGard%20ES%20Product%20Label.pdf			No OMRI or 'organic' indication for name or EPA reg no, or record in OMRI database
BOTECTOR	86174-3-AA	YES	https://www.7springsfarm.com/content/Botector_Label1.pdf			'For Organic Production' on Product label
BRANDT ONSITE	48813-50011-AA	NO	https://assets.greenbook.net/14-52-36-06-02-2018-Brandt_OnSite_Label.pdf			No OMRI or 'organic' indication for name or EPA reg no, or record in OMRI database
BRANDT ORGANICS AG A	48813-50016-AA	YES	https://brandt.co/media/8643/brandt-organics-ag-aide-label.pdf			OMRI on Product Label
BRANDT ORGANICS SKH STICKER	48813-50010-AA	YES	https://brandt.co/media/1385/brandt-organics-skh-label.pdf			OMRI on Product Label
BRANDT SUPER 7	48813-50005-AA	NO	https://brandt.co/media/7295/brandt-super-7-label.pdf			No OMRI or 'organic' indication for name or EPA reg no, or record in OMRI database
BRAVO ULTREX	50534-201-AA	NO	http://www.wci.colostate.edu/Assets/pdf/Labels/Grasses/Fungicide/BravoUltrex.pdf	https://www.syngenta-us.com/pdf/labels/scp50534201al1b0305.pdf		No OMRI or 'organic' indication for name or EPA reg no, or record in OMRI database
BRAVO WEATHER STIK	50534-188-AA-100	NO	https://www.syngenta-us.com/pdf/labels/scp50534188al1b0104.pdf			No OMRI or 'organic' indication for name or EPA reg no, or record in OMRI database
BROAD SPRED	1051080-50020-AA	NO	https://www.customagformulators.com/ag-products/adjuvants/organosilicone-surfactants-oss-mso-blends/broadspred/			No OMRI or 'organic' indication for name or EPA reg no, or record in OMRI database
BUCCANEER PLUS	55467-9-AA	NO	https://assets.greenbook.net/L101761.pdf			No OMRI or 'organic' indication for name or EPA reg no, or record in OMRI database
BUFFER P.S.	5905-50062-ZA	NO	https://s3-us-west-1.amazonaws.com/agrian-cg-fs1-production/pdfs/Buffer_P.S._Label1d.pdf			No OMRI or 'organic' indication for name or EPA reg no, or record in OMRI database
BUG-N-SLUGGO	67702-24-AA-70051	YES	https://cdn2.hubspot.net/hubfs/4809084/Label%20SDS/Bug-N-Sluggo_label.pdf			OMRI on Product Label
C-O-C-S 15 SULFUR 25 DUST	34704-393-ZA	YES	https://assets.greenbook.net/L118771.pdf			'For Organic Production' on Product Label
CAYUSE PLUS	2935-50171-AA	NO	http://www.cdms.net/ldat/ld0U2004.pdf			No OMRI or 'organic' indication for name or EPA reg no, or record in OMRI database
CELITE 610	73729-1-AA	YES	https://brandt.co/media/4868/celite-610-label.pdf	https://brandt.co/lines/celite-610/	https://www.omri.org/mfg/cel/certificate/6614	Link to OMRI certification (Link #3) on product webpage (Link #2)
CENTAUR WDG INSECT G	71711-21-ZA	NO	https://assets.greenbook.net/L89390.pdf			No OMRI or 'organic' indication for name or EPA reg no, or record in OMRI database
CHAMP WG	55146-1-ZC	YES	http://www.cdms.net/ldat/ld8NR001.pdf	https://nufarm.com/uscrop/product/champwg/	https://cdn.nufarm.com/wp-content/uploads/sites/28/2018/09/13234820/ChampWG_agt-1382-2016-09-01-cert.pdf	Link to OMRI certification (Link #3) on product webpage (Link #2)
CHAMPION++	55146-115-ZA	YES	http://www.cdms.net/ldat/ldBSG006.pdf			OMRI on Product Label
CHARGER BASIC	1381-207-ZA	NO	http://www.cdms.net/ldat/ld7TH007.pdf			No OMRI or 'organic' indication for name or EPA reg no, or record in OMRI database
CHATEAU HERBICIDE SW	59639-99-AA	NO	https://s3-us-west-1.amazonaws.com/agrian-cg-fs1-production/pdfs/Chateaur_Herbicide_SW1v_2019-CHA-0002-1487-K_Label.pdf			No OMRI or 'organic' indication for name or EPA reg no, or record in OMRI database
CHECKMATE CM-F	56336-37-AA	NO	https://assets.greenbook.net/18-35-41-09-11-2017-CheckMate_CM-F_Label1u.pdf			No OMRI or 'organic' indication for name or EPA reg no, or record in OMRI database
CLARITY HERBICIDE	7969-137-AA	NO	http://www.cdms.net/ldat/ld797012.pdf			No OMRI or 'organic' indication for name or EPA reg no, or record in OMRI database
CHECKMATE VMB-XL	56336-57-AA	YES	https://cdn2.hubspot.net/hubfs/5708041/Files/Labels/L%2017291%20VMB-XL%20US%20FG%2017305%20Rev10152019v1.pdf?__hssc=29338211.1.1597978050622&__hstc=29338211.d7c7066d6dbeb0ed94b6304d37281235.1597978050622.1597978050622.1597978050622.1&__hsfp=4138498552&hsCtaTracking=5368d0b9-cc29-4a5b-8010-9212f3c5a67b%7C8f02fa03-eb19-4a87-bdf3-6f8b8ca5853f			"For Organic Production" on Product Label
CLEAN CROP TRIFLURALIN HF	34704-792-AA	NO	https://www3.epa.gov/pesticides/chem_search/ppls/034704-00792-20050310.pdf			No OMRI or 'organic' indication for name or EPA reg no, or record in OMRI database
CLEAN CROP THIOLUX DRY FLOWABLE- MICRONIZED WETTABLE SULFUR	55947-48-AA-34704	YES	http://sweetbeet.com/growernet/Resources/Pesticides/Labels/thiolux.pdf	https://apps.cdpr.ca.gov/cgi-bin/label/labrep.pl?fmt=1&22973=on	https://assets.greenbook.net/18-03-13-30-08-2017-Thiolux_Label4.pdf	Original product inactive in 1995, new product with exact same composition registered in 2013. '34704' overlap.
COCS COPODUST	34704-320-ZA	NO	https://assets.greenbook.net/L120968.pdf			No OMRI or 'organic' indication for name or EPA reg no, or record in OMRI database
CMR ORGANIC OIL ADJUVANT	1050775-50019-ZB	YES	https://assets.greenbook.net/L99590.pdf	https://s3.amazonaws.com/cdn.arbico-organics.com/downloads/cmr-organic-oil-adjuvant-omri.pdf		Organic in product name, sold on organic-focused websites, OMRI certification (link 2) for product with identical name
CONSTANT BUPH-ER	71975-50002-AA	YES	https://s3-us-west-1.amazonaws.com/www.agrian.com/pdfs/Constant_BUpH-er_Label.pdf			OMRI on Product Label
CONSTANT BUPH-ER (CA		YES	https://www.vlsci.com/assets/dl/Specimen-Label-REV-09-16-C1-GHS-CA.pdf			OMRI on Product Label
CORNERSTONE PLUS BY WINFIELD	1381-192-ZB	NO	http://www.cdms.net/ldat/ld8JK006.pdf			No OMRI or 'organic' indication for name or EPA reg no, or record in OMRI database
CONTANS WG	72444-1-ZA	YES	http://fs1.agrian.com/pdfs/Contans_WG_Label1.pdf			OMRI on Product Label
COPPER SULFATE CRYSTALS	56576-1-ZA	YES	https://brandt.co/media/1638/copper-sulfate-crystals-label.pdf	https://www.appliedbiochemists.com/coppersulfate.html		OMRI on Product Webpage (link #2)
CREDIT XTREME	71368-81-AA	NO	http://www.cdms.net/ldat/ld8RS003.pdf			No OMRI or 'organic' indication for name or EPA reg no, or record in OMRI database
CROP OIL CONCENTRATE	17545-50008-AA	NO	http://fs1.agrian.com/pdfs/Crop_Oil_Concentrate_(1182019304)_Label.pdf			No OMRI or 'organic' indication for name or EPA reg no, or record in OMRI database
CROSSHAIR	2935-50186-AA	NO	http://www.cdms.net/ldat/ldA23000.pdf			No OMRI or 'organic' indication for name or EPA reg no, or record in OMRI database
COSAVET DF	70905-1-AA	YES	https://assets.greenbook.net/L118712.pdf			OMRI on Product Label
COSAVET DF EDGE		YES	https://www.farmersbusinessnetwork.com/chemical-labels/8580/Cosavet-DF.73035689624a43dd9bfad1a5cbfe3e0a83859c7a411d0ba1e2c508451e1c3a34.pdf			OMRI on Product Label
CRUSADE DF		YES	http://legacy.picol.cahnrs.wsu.edu/~picol/pdf/WA/61277.pdf			OMRI on Product Label
CUPROFIX ULTRA 40 DI	70506-201-AA	NO	https://assets.greenbook.net/L118638.pdf			No OMRI or 'organic' indication for name or EPA reg no, or record in OMRI database
DEBUG 3.0		NO	https://assets.greenbook.net/L116898.pdf			No OMRI or 'organic' indication for name or EPA reg no, or record in OMRI database
CSC COPPER SULFUR DUST	82571-5-AA	YES	http://fs1.agrian.com/pdfs/Copper_Sulfur_Dust_(Rev_55429-71802)_Label.pdf	https://www.omri.org/mfg/csc/certificate/0033		OMRI certificate for product with identical name and manufacturer
CSC DUSTING SULFUR	82571-3-AA	YES	https://s3-us-west-1.amazonaws.com/agrian-cg-fs1-production/pdfs/Csc_Dusting_Sulfur_(3799-31600)_Label.pdf	https://www.omri.org/mfg/csc/certificate/3066		OMRI certificate for product with identical name and manufacturer
DECREE 50 WDG FUNGICIDE	66330-35-AA-67690	NO	https://assets.greenbook.net/17-37-51-19-08-2019-L101390_Decree_50_WDG__Fungicide.pdf			No OMRI or 'organic' indication for name or EPA reg no, or record in OMRI database
CUEVA FUNGICIDE CONC	67702-2-AA-70051	YES	https://www.certisusa.com/hubfs/4809084/Label%20SDS/pdf-labels/Cueva_label.pdf			OMRI on Product Label
DEBUG TRES	70310-8-AA	YES	http://www.agrologistic.com/sg_userfiles/Debug_Tres_Label_08052016.pdf			OMRI on Product Label
DEBUG TURBO		YES	http://www.agrologistic.com/sg_userfiles/Debug_turbo.Agri.label.pdf			OMRI on Product Label
DIBROM 8 EMULSIVE	5481-479-AA	NO	https://assets.greenbook.net/L107437.pdf			No OMRI or 'organic' indication for name or EPA reg no, or record in OMRI database
DIMETHOATE 400	34704-207-ZA	NO	https://s3-us-west-1.amazonaws.com/agrian-cg-fs1-production/pdfs/Dimethoate_400_Label7.pdf			No OMRI or 'organic' indication for name or EPA reg no, or record in OMRI database
DIPEL DF DRY FLOWABLE BIOLOGICAL LARVICIDE		NO	https://www3.epa.gov/pesticides/chem_search/ppls/000275-00103-19960801.pdf			No OMRI or 'organic' indication for name or EPA reg no, or record in OMRI database
DELIVER BIOLOGICAL INSECTICIDE	70051-69-ZA	YES	https://cdn2.hubspot.net/hubfs/4809084/Label%20SDS/pdf-labels/Deliver-label.pdf			OMRI on Product Label
DELIVER BIOLOGICAL INSECTICIDE	70051-69-ZB	YES	http://horizon.wiki/images/7/74/Certis_USA_Deliver_Biological_Insecticide_Label.pdf			OMRI on Product Label
DISTANCE INSECT GROWTH REGULATOR	59639-96-AA	NO	http://www.cdms.net/ldat/ld2AJ001.pdf			No OMRI or 'organic' indication for name or EPA reg no, or record in OMRI database
DORMEX(R)	54555-2-ZA	NO	http://fs1.agrian.com/pdfs/Dormexr_(Us-0097)_Label0.pdf			No OMRI or 'organic' indication for name or EPA reg no, or record in OMRI database
DES-X INSECTICIDAL SOAP CONCENTRATE		YES	https://www.certisusa.com/hubfs/4809084/Label%20SDS/pdf-labels/DES-X_label.pdf			OMRI on Product Label
DIPEL(R) DF (CA) BIO	73049-39-AA	YES	http://www.cdms.net/ldat/ld4KK000.pdf			For Organic Production' on Product Label
DREXEL ATRAZINE 4L	19713-11-AA	NO	http://www.cdms.net/ldat/ld2LR000.pdf			No OMRI or 'organic' indication for name or EPA reg no, or record in OMRI database
DREXEL DIMETHOATE 2.67	19713-232-AA	NO	https://assets.greenbook.net/L98457.pdf			No OMRI or 'organic' indication for name or EPA reg no, or record in OMRI database
DREXEL DIMETHOATE 4EC	19713-231-AA	NO	https://assets.greenbook.net/L98459.pdf			No OMRI or 'organic' indication for name or EPA reg no, or record in OMRI database
DU PONT CURZATE 60DF FUNGICIDE	352-592-AA	NO	https://s3-us-west-1.amazonaws.com/agrian-cg-fs1-production/pdfs/DuPont_Curzate_60DF_Fungicide_Label4r.pdf			No OMRI or 'organic' indication for name or EPA reg no, or record in OMRI database
DU PONT KROVAR I DF HERBICIDE	352-505-AA	NO	https://www3.epa.gov/pesticides/chem_search/ppls/000352-00505-20051208.pdf			No OMRI or 'organic' indication for name or EPA reg no, or record in OMRI database
DU PONT LANNATE SP INSECTICIDE	352-342-ZB	NO	https://s3-us-west-1.amazonaws.com/agrian-cg-fs1-production/pdfs/DuPont_Lannate_SP_Insecticide_Label1t.pdf			No OMRI or 'organic' indication for name or EPA reg no, or record in OMRI database
DUAL MAGNUM HERBICIDE	100-816-AA	NO	https://www.syngenta-us.com/current-label/dual_ii_magnum	https://www3.epa.gov/pesticides/chem_search/ppls/000100-00816-20101209.pdf		No OMRI or 'organic' indication for name or EPA reg no, or record in OMRI database
DUAL MAGNUM HERBICIDE	100-816-ZC	NO	https://www.syngenta-us.com/current-label/dual_ii_magnum	https://www3.epa.gov/pesticides/chem_search/ppls/000100-00816-20101209.pdf		No OMRI or 'organic' indication for name or EPA reg no, or record in OMRI database
DUPONT ALTACOR INSEC	352-730-AA	NO	https://s3-us-west-1.amazonaws.com/agrian-cg-fs1-production/pdfs/DuPont_Altacor_Insect_Control_Label1z.pdf			No OMRI or 'organic' indication for name or EPA reg no, or record in OMRI database
DUPONT ASANA XL INSE	352-515-AA	NO	https://s3-us-west-1.amazonaws.com/agrian-cg-fs1-production/pdfs/DuPont_Asana_XL_Insecticide_Label3a.pdf			No OMRI or 'organic' indication for name or EPA reg no, or record in OMRI database
DUPONT CORAGEN INSECT CONTROL	352-729-AA	NO	http://www.cdms.net/ldat/ld8KF045.pdf			No OMRI or 'organic' indication for name or EPA reg no, or record in OMRI database
DUPONT EXPRESS HERBI	352-632-AA	NO	https://s3-us-west-1.amazonaws.com/agrian-cg-fs1-production/pdfs/DuPont_Express_Herbicide_with_TotalSol_Soluble_Granules_Label1y.pdf			No OMRI or 'organic' indication for name or EPA reg no, or record in OMRI database
DUPONT FONTELIS FUNG	352-834-AA	NO	https://s3-us-west-1.amazonaws.com/agrian-cg-fs1-production/pdfs/DuPont_Fontelis1s_Fungicide_Label.pdf			No OMRI or 'organic' indication for name or EPA reg no, or record in OMRI database
DUPONT KOCIDE 3000 FUNGICIDE/BACTERICIDE	352-662-ZA	NO	https://gcrec.ifas.ufl.edu/static/docs/pdf/strawberry-pathology/Fung-label/2008/kocide-3000.pdf			No OMRI or 'organic' indication for name or EPA reg no, or record in OMRI database
DUPONT MATRIX FNV HERBICIDE	352-671-AA	NO	http://fs1.agrian.com/pdfs/DuPont_Matrix_FNV_Herbicide_CA_HI__NY_Label.pdf			No OMRI or 'organic' indication for name or EPA reg no, or record in OMRI database
DIPEL(R) ES BIOLOGIC	73049-17-AA	YES	https://s3-us-west-1.amazonaws.com/agrian-cg-fs1-production/pdfs/DiPelr_ES_Biological_Insecticide_Label1i.pdf	https://www.valentbiosciences.com/cropprotection/wp-content/uploads/sites/2/2017/03/dipel-brochure-ag-5376.pdf	https://www.valentbiosciences.com/cropprotection/products/dipel/#downloads1	OMRI indication on product webpage (Link #2 and #3)
DUSTING SULPHUR	279-1721-ZB	NO	https://www3.epa.gov/pesticides/chem_search/ppls/000279-01721-19870105.pdf			No OMRI or 'organic' indication for name or EPA reg no, or record in OMRI database
DYNE-AMIC	5905-50071-AA	NO	https://assets.greenbook.net/L118594.pdf			No OMRI or 'organic' indication for name or EPA reg no, or record in OMRI database
ENDURA FUNGICIDE	7969-197-AA	NO	http://www.cdms.net/ldat/ld6CU002.pdf			No OMRI or 'organic' indication for name or EPA reg no, or record in OMRI database
ENERVATE 4 SC	91234-20-AA	NO	https://s3-us-west-1.amazonaws.com/agrian-cg-fs1-production/pdfs/ENERVATE_4_SC1g_Label.pdf			No OMRI or 'organic' indication for name or EPA reg no, or record in OMRI database
DOUBLE NICKEL 55	70051-108-AA	YES	http://horizon.wiki/images/9/94/Certis_USA_Double_Nickel_55_Biofungicide_Label.pdf			OMRI on Product Label
DOUBLE NICKEL LC	70051-107-AA	YES	http://horizon.wiki/images/1/11/Certis_USA_Double_Nickel_LC_Biofungicide_Label.pdf			OMRI on Product Label
ENVIDOR 2 SC MITICIDE	264-831-AA	NO	https://s3-us-west-1.amazonaws.com/agrian-cg-fs1-production/pdfs/Envidor_2_SC_1Miticide_Label.pdf			No OMRI or 'organic' indication for name or EPA reg no, or record in OMRI database
EPI-MEK 0.15 EC	100-1154-AA	NO	https://assets.greenbook.net/L78769.pdf			No OMRI or 'organic' indication for name or EPA reg no, or record in OMRI database
EPTAM 7E	10163-283-AA	NO	https://www.gowanco.com/sites/default/files/gowanco_com/_attachments/product/resource/label/eptam_7e_10163-283_01-r0619epa.pdf			No OMRI or 'organic' indication for name or EPA reg no, or record in OMRI database
ESTEEM 0.86 EC INSECT GROWTH REGULATOR	59639-95-ZA	NO	https://s3-us-west-1.amazonaws.com/agrian-cg-fs1-production/pdfs/Esteemr_0.86_EC1f_Insect_Growth_Regulator_Label.pdf			No OMRI or 'organic' indication for name or EPA reg no, or record in OMRI database
EVERGREEN CROP PROTECTION EC 60-6	1021-1770-AA	NO	https://www.mgk.com/product_docs/6381/ld68T000.pdf			No OMRI or 'organic' indication for name or EPA reg no, or record in OMRI database
EXTINGUISH PROFESSIO	2724-475-ZA	NO	https://s3-us-west-1.amazonaws.com/agrian-cg-fs1-production/pdfs/EXTINGUISH1c_PROFESSIONAL_FIRE_ANT_BAIT_Label.pdf			No OMRI or 'organic' indication for name or EPA reg no, or record in OMRI database
DUSTING SULFUR	2935-48-ZA	YES	http://www.cdms.net/ldat/ld196009.pdf			OMRI on Product Label
FIRST CHOICE NARROW RANGE 415 SPRAY OIL	11656-97-AA	NO	https://www3.epa.gov/pesticides/chem_search/ppls/011656-00097-20040202.pdf			No OMRI or 'organic' indication for name or EPA reg no, or record in OMRI database
FIRST CHOICE NARROW RANGE 415 SPRAY OIL	34704-1025-AA	NO	http://legacy.picol.cahnrs.wsu.edu/~picol/pdf/OR/56032.pdf			No OMRI or 'organic' indication for name or EPA reg no, or record in OMRI database
FLORAMITE SC	400-508-AA-59807	NO	https://www.ohp.com/Labels_MSDS/PDF/floramite_label.pdf			No OMRI or 'organic' indication for name or EPA reg no, or record in OMRI database
FORFEIT 280	34704-1080-AA	NO	https://s3-us-west-1.amazonaws.com/agrian-cg-fs1-production/pdfs/Forfeit_280_Label9.pdf			No OMRI or 'organic' indication for name or EPA reg no, or record in OMRI database
FUJIMITE 5 EC	71711-19-AA	NO	https://assets.greenbook.net/L89386.pdf			No OMRI or 'organic' indication for name or EPA reg no, or record in OMRI database
FULFILL	100-912-AA	NO	http://www.cdms.net/ldat/ld3FK004.pdf			No OMRI or 'organic' indication for name or EPA reg no, or record in OMRI database
FULFILL	100-912-ZA	NO	http://www.cdms.net/ldat/ld3FK004.pdf			No OMRI or 'organic' indication for name or EPA reg no, or record in OMRI database
FUSILADE DX HERBICIDE	100-1070-AA	NO	https://www.syngenta-us.com/current-label/fusilade_dx			No OMRI or 'organic' indication for name or EPA reg no, or record in OMRI database
FUSILADE DX HERBICIDE	100-1070-ZA	NO	https://www.syngenta-us.com/current-label/fusilade_dx			No OMRI or 'organic' indication for name or EPA reg no, or record in OMRI database
GAVEL FUNGICIDE 75 DF	10163-6414-AA	NO	https://www.gowanco.com/sites/default/files/gowanco_com/_attachments/product/resource/label/gavel_75dg_10163-6414_01-r0219.pdf			No OMRI or 'organic' indication for name or EPA reg no, or record in OMRI database
GAVICIDE 470 SPRAY OIL	34704-1066-AA	NO	https://assets.greenbook.net/L116329.pdf			No OMRI or 'organic' indication for name or EPA reg no, or record in OMRI database
ENTRUST	62719-282-AA	YES	http://www.cdms.net/ldat/ld62B024.pdf			OMRI on Product Label
ENTRUST SC	62719-621-AA	YES	https://www3.epa.gov/pesticides/chem_search/ppls/062719-00621-20170308.pdf			OMRI on Product Label
GINSTAR EC COTTON DEFOLIANT	264-634-ZA	NO	https://s3-us-west-1.amazonaws.com/agrian-cg-fs1-production/pdfs/Ginstar_EC_CA_Cotton_Defoliant_Label2.pdf			No OMRI or 'organic' indication for name or EPA reg no, or record in OMRI database
GLY STAR ORIGINAL	42750-60-AA	NO	http://www.cdms.net/ldat/ld4JM001.pdf			No OMRI or 'organic' indication for name or EPA reg no, or record in OMRI database
GLY STAR PLUS	42750-61-AA	NO	http://www.cdms.net/ldat/ld4KG007.pdf			No OMRI or 'organic' indication for name or EPA reg no, or record in OMRI database
GOALTENDER	62719-447-ZA	NO	https://s3-us-west-1.amazonaws.com/agrian-cg-fs1-production/pdfs/GoalTender_Label1k.pdf			No OMRI or 'organic' indication for name or EPA reg no, or record in OMRI database
GRAMOXONE SL 2.0	100-1431-AA	NO	https://www.syngenta-us.com/current-label/gramoxone_sl_2.0			No OMRI or 'organic' indication for name or EPA reg no, or record in OMRI database
FALGRO 4L	62097-2-AA-82917	YES	https://assets.greenbook.net/L98698.pdf	https://www.omri.org/mfg/fal		OMRI certificate for product with identical name and manufacturer
GIBGRO 4LS	55146-62-AA	YES	https://assets.greenbook.net/17-28-52-01-10-2018-GibGro_4LS_Label1u.pdf	https://assets.greenbook.net/16-16-50-12-06-2019-Sp_1583_GibGro_4LS.pdf		OMRI certificate for product with identical name and manufacturer
GIBGRO 4LS	55146-62-ZA	YES	https://assets.greenbook.net/17-28-52-01-10-2018-GibGro_4LS_Label1u.pdf	https://assets.greenbook.net/16-16-50-12-06-2019-Sp_1583_GibGro_4LS.pdf		OMRI certificate for product with identical name and manufacturer
GROUNDED-W	5905-50105-AA	NO	https://assets.greenbook.net/L123064.pdf			No OMRI or 'organic' indication for name or EPA reg no, or record in OMRI database
HASTEN	2935-50160-AA	NO	https://assets.greenbook.net/20-36-01-08-01-2018-ld67K000.pdf			No OMRI or 'organic' indication for name or EPA reg no, or record in OMRI database
HEADLINE FUNGICIDE	7969-186-AA	NO	http://www.cdms.net/ldat/ld62L006.pdf			No OMRI or 'organic' indication for name or EPA reg no, or record in OMRI database
HERBIMAX	34704-50032-AA	NO	https://s3-us-west-1.amazonaws.com/agrian-cg-fs1-production/pdfs/Herbimax_Label5.pdf			No OMRI or 'organic' indication for name or EPA reg no, or record in OMRI database
HERO EW	279-3329-AA	NO	https://assets.greenbook.net/18-19-46-18-04-2018-Hero_EW1e_Label.pdf			No OMRI or 'organic' indication for name or EPA reg no, or record in OMRI database
HEXYGON DF	10163-251-AA	NO	https://www.treecarescience.com/pdf/Miticides/Hexygon_Specimen_Label.pdf			No OMRI or 'organic' indication for name or EPA reg no, or record in OMRI database
HONCHO PLUS HERBICIDE	524-454-ZB	NO	https://www.domyown.com/msds/HonchoPluslabel.pdf			No OMRI or 'organic' indication for name or EPA reg no, or record in OMRI database
HOOK	1051066-50001-AA	NO	http://triangleturf.net/labels/specialty/Hook%20Label.pdf			No OMRI or 'organic' indication for name or EPA reg no, or record in OMRI database
GRANDEVO (CA)	84059-17-AA	YES	https://marronebio.com/download/grandevo-speciman-label/			OMRI on Product Label
GREEN CYPRESS AG AID	17545-50034-AA	YES	http://fs1.agrian.com/pdfs/Green_Cypress_Ag_Aide_Label.pdf	https://brandt.co/media/3629/brandt_sustainable_products_guide.pdf	https://s3-us-west-1.amazonaws.com/agrian-cg-fs1-production/pdfs/Brandt_Organics_Ag_Aide_Label.pdf	Current name is BRANDT Organics Ag Aige (Link #2) - OMRI on new product label
GREEN CYPRESS ECOSPREADER	17545-50036-AA	YES	http://fs1.agrian.com/pdfs/Green_Cypress_EcoSpreader_Label.pdf	http://fs1.agrian.com/pdfs/Green_Cypress_EcoSpreader_Label.pdf		OMRI on Product Label
HIGH CALCIUM HYDRATE	1051042-50001-AA	YES	https://s3-us-west-1.amazonaws.com/agrian-cg-fs1-production/pdfs/High_Calcium_Hydrated_Lime1_Label.pdf			NOP compliant on Agrian Database
IMIDAN 70-W	10163-169-ZA	NO	https://www.gowanco.com/sites/default/files/gowanco_com/_attachments/product/resource/label/imidan_70-w_10163-169_01-r0919.pdf			No OMRI or 'organic' indication for name or EPA reg no, or record in OMRI database
IN-PLACE	2935-50169-AA	NO	http://www.cdms.net/ldat/ld4M1005.pdf			No OMRI or 'organic' indication for name or EPA reg no, or record in OMRI database
INITIATE 720 FLOWABLE FUNGICIDE	34704-881-ZB	NO	https://assets.greenbook.net/17-20-35-25-05-2017-Initiate_720_Flowable_Fungicide_Label7.pdf			No OMRI or 'organic' indication for name or EPA reg no, or record in OMRI database
INTENSITY POST-EMERGENCE GRASS HERBICIDE	34704-864-AA	NO	http://www.cdms.net/ldat/ld7LN000.pdf			No OMRI or 'organic' indication for name or EPA reg no, or record in OMRI database
JAVELIN WG BIOLOGICAL INSECTICIDE	55947-136-AA	NO	https://www3.epa.gov/pesticides/chem_search/ppls/055947-00136-19940121.pdf	https://www3.epa.gov/pesticides/chem_search/ppls/055947-00136-19950905.pdf		No OMRI or 'organic' indication for name or EPA reg no, or record in OMRI database
IAP 440 ALL PURPOSE SPRAY OIL	71058-2-ZC	YES	https://assets.greenbook.net/14-10-55-02-01-2019-IAP_Hi_Supreme_Spray_Oil-NW_Label1.pdf	https://assets.greenbook.net/17-22-17-11-04-2019-IAP_440_Spray_Oil_Organic_Certificate3.pdf		WA state organic (link #2)
IAP DUSTING SULFUR	2935-48-AA-71058	YES	https://s3-us-west-1.amazonaws.com/agrian-cg-fs1-production/pdfs/IAP_Dusting_Sulfur_Label1i.pdf			OMRI on Product Label
K-90 KNAPP NONIONIC ADJUVANT-SPREADER-ACTIVATOR FOR AGRICULTURAL SPRAYS	24909-50011-AA	NO	https://kernred.co.kern.ca.us/kern-agcomm/products/K-90%20KNAPP%20NONIONIC%20ADJUVANT-SPREADER-ACTIVATOR%20FOR%20AGRICULTURAL%20SPRAYS.pdf			No OMRI or 'organic' indication for name or EPA reg no, or record in OMRI database
IAP HI SUPREME SPRAY OIL	71058-2-AA	YES	https://assets.greenbook.net/14-10-55-02-01-2019-IAP_Hi_Supreme_Spray_Oil-NW_Label1.pdf	https://assets.greenbook.net/17-22-17-11-04-2019-IAP_440_Spray_Oil_Organic_Certificate3.pdf		WA state organic (link #2)
IAP ORGANIC SUMMER 415 SPRAY OIL	71058-5-AA	YES	https://assets.greenbook.net/18-43-48-11-04-2019-IAP_Summer_415_Spray1e_Oil_Label.pdf			'For Organic Production' on Product Label
IAP SUMMER 415 SPRAY OIL	71058-5-ZA	YES	https://assets.greenbook.net/18-43-48-11-04-2019-IAP_Summer_415_Spray1e_Oil_Label.pdf			'For Organic Production' on Product Label
KANEMITE 15 SC MITICIDE	66330-38-ZA	NO	http://www.cdms.net/ldat/ld6TD008.pdf			No OMRI or 'organic' indication for name or EPA reg no, or record in OMRI database
INTEGRO MAGIC SULFUR	79702-1-ZB	YES	https://s3-us-west-1.amazonaws.com/agrian-cg-fs1-production/pdfs/InteGro1_Magic_Sulfur_Dust_Label.pdf			OMRI on Product Label
JAVELIN WG BIOLOGICAL INSECTICIDE		YES	https://assets.greenbook.net/L105474.pdf			OMRI on Product Label
KROVAR I DF	432-1551-AA	NO	https://www.environmentalscience.bayer.us/-/media/prfunitedstates/documents/resource-library/product-labels/krovar-i-df.ashx			No OMRI or 'organic' indication for name or EPA reg no, or record in OMRI database
LAMBDA-CY AG	83222-42-AA	NO	http://www.cdms.net/ldat/ldATC000.pdf			No OMRI or 'organic' indication for name or EPA reg no, or record in OMRI database
JAVELIN WG BIOLOGICAL INSECTICIDE	70051-66-ZA	YES	http://horizon.wiki/images/3/31/Certis_USA_Javelin_WG_Biological_Insecticide_Label.pdf			OMRI on Product Label
KALIGREEN	70231-1-AA	YES	https://cdn.shopify.com/s/files/1/1512/3854/files/kaligreen_label.pdf			OMRI on Product Label
LI 700	34704-50035-AA	NO	https://assets.greenbook.net/L94409.pdf			No OMRI or 'organic' indication for name or EPA reg no, or record in OMRI database
LIFELINE HERBICIDE	70506-310-AA	NO	http://www.cdms.net/ldat/ldC1P012.pdf			No OMRI or 'organic' indication for name or EPA reg no, or record in OMRI database
KALIGREEN		YES	https://brandt.co/media/2961/kaligreen-label.pdf			OMRI on Product Label
LIQUID AMS	1051226-50011-AA	NO	https://s3-us-west-1.amazonaws.com/agrian-cg-fs1-production/pdfs/Liquid_AMS1_Label.pdf			No OMRI or 'organic' indication for name or EPA reg no, or record in OMRI database
LOCK-ON INSECTICIDE	62719-79-AA	NO	https://www.fbn.com/chemical-labels/8797/Lock-On-Insecticide.de30c60263e48f91ee860cadc02b64adb68c7e3cb214bc0b355843425dfd4190.pdf			No OMRI or 'organic' indication for name or EPA reg no, or record in OMRI database
LOROX DF	61842-23-AA	NO	http://www.cdms.net/ldat/ld266000.pdf			No OMRI or 'organic' indication for name or EPA reg no, or record in OMRI database
LOROX DF HERBICIDE	1812-320-ZC	NO	https://www3.epa.gov/pesticides/chem_search/ppls/001812-00320-19990415.pdf			No OMRI or 'organic' indication for name or EPA reg no, or record in OMRI database
LORSBAN ADVANCED	62719-591-AA	NO	https://s3-us-west-1.amazonaws.com/agrian-cg-fs1-production/pdfs/Lorsban_Advanced_Label1l.pdf			No OMRI or 'organic' indication for name or EPA reg no, or record in OMRI database
LUNA EXPERIENCE	264-1091-AA	NO	https://s3-us-west-1.amazonaws.com/agrian-cg-fs1-production/pdfs/Luna_Experience_Label1i.pdf			No OMRI or 'organic' indication for name or EPA reg no, or record in OMRI database
LUNA SENSATION	264-1090-AA	NO	https://s3-us-west-1.amazonaws.com/agrian-cg-fs1-production/pdfs/Luna_Sensation1d_Label.pdf			No OMRI or 'organic' indication for name or EPA reg no, or record in OMRI database
LUNA TRANQUILITY	264-1085-AA	NO	https://s3-us-west-1.amazonaws.com/agrian-cg-fs1-production/pdfs/Luna_Tranquility2h_Label.pdf			No OMRI or 'organic' indication for name or EPA reg no, or record in OMRI database
KALIGREEN	11581-2-ZA	YES	https://brandt.co/media/2961/kaligreen-label.pdf			OMRI on Product Label
MACHO 2.0 FL	42750-110-AA	NO	https://assets.greenbook.net/L91665.pdf			No OMRI or 'organic' indication for name or EPA reg no, or record in OMRI database
MACHO 4.0	42750-140-ZA	NO	https://assets.greenbook.net/L107305.pdf			No OMRI or 'organic' indication for name or EPA reg no, or record in OMRI database
MACHO PRO	42750-140-AA	NO	https://s3-us-west-1.amazonaws.com/agrian-cg-fs1-production/pdfs/Macho_4.0_Label1d.pdf			No OMRI or 'organic' indication for name or EPA reg no, or record in OMRI database
MAESTRO 2EC	71368-29-AA	NO	http://www.cdms.net/ldat/ld7S7001.pdf			No OMRI or 'organic' indication for name or EPA reg no, or record in OMRI database
MAESTRO 4EC	71368-78-AA	NO	http://www.cdms.net/ldat/ld8RO004.pdf			No OMRI or 'organic' indication for name or EPA reg no, or record in OMRI database
MAKAZE	34704-890-ZA	NO	http://horizon.wiki/images/f/fd/Loveland_Products_Inc_Makaze_Herbicide_Label.pdf			No OMRI or 'organic' indication for name or EPA reg no, or record in OMRI database
MANZATE MAX	70506-194-ZC	NO	http://www.cdms.net/ldat/ldB3N004.pdf			No OMRI or 'organic' indication for name or EPA reg no, or record in OMRI database
MANZATE PRO-STICK FUNGICIDE	70506-234-AA	NO	http://www.cdms.net/ldat/ld72F009.pdf			No OMRI or 'organic' indication for name or EPA reg no, or record in OMRI database
MCP AMINE 4	34704-130-AA	NO	https://s3-us-west-1.amazonaws.com/agrian-cg-fs1-production/pdfs/MCP_Amine_4_Label5.pdf			No OMRI or 'organic' indication for name or EPA reg no, or record in OMRI database
KINETIC	5905-50087-AA	YES	http://horizon.wiki/images/3/36/Helena_Chemical_Kinetic_Nonionic_Surfactant_Label.pdf			OMRI on Product Label
KOCIDE 3000-O	91411-11-AA-70051	YES	https://www.certisusa.com/hubfs/4809084/Label%20SDS/pdf-labels/Kocide3000-O_label.pdf			'For Organic Production' on Product Label
MERTECT 340-F	100-889-ZA	NO	https://www.syngenta-us.com/current-label/mertect_340_f			No OMRI or 'organic' indication for name or EPA reg no, or record in OMRI database
LEAF LIFE GAVICIDE G	34704-1028-AA	YES	https://assets.greenbook.net/L116267.pdf			OMRI on Product Label
LEAF LIFE SLUGGO SNA	67702-3-ZA-34704	YES	https://assets.greenbook.net/L116728.pdf	https://assets.greenbook.net/14-57-06-16-01-2019-Leaf_Life_Sluggo_Snail_and_Slug_Bait_Organic_Certificateom3.pdf		OMRI certificate for product with identical name and manufacturer
LEAF LIFE WIDESPREAD	34704-50081-AA	YES	https://s3-us-west-1.amazonaws.com/agrian-cg-fs1-production/pdfs/Leaf_Life_Widespread_Organic_Label2.pdf			OMRI on Product Label
MILLER EXIT	90930-50014-AA	NO	https://www.fbn.com/chemical-labels/11836/Miller-Exit.44552121155c238feac53e3902d17bcc82237018e855986fc512a7f48ca19339.pdf			No OMRI or 'organic' indication for name or EPA reg no, or record in OMRI database
MILLER NU FILM 17	72-50021-AA	NO	https://www.solutionsstores.com/amfilerating/file/download/file_id/2260/			No OMRI or 'organic' indication for name or EPA reg no, or record in OMRI database
LIME SULFUR SOLUTION	61842-30-AA	YES	http://www.cdms.net/ldat/ldBA1009.pdf	https://www.novasource.com/en/labels/lime-sulfur-solution-labels-sds	http://www.cdms.net/ldat/ldBA1003.pdf	OMRI certification (Link #3) on product webpage (Link #2)
M-PEDE	10163-324-AA	YES	https://www.gowanco.com/sites/default/files/gowanco_com/_attachments/product/resource/label/m-pede_01-r1013_0.pdf			OMRI on Product Label
MILLER NU-FILM-17	72-50001-AA	NO	https://apps.cdpr.ca.gov/cgi-bin/label/labrep.pl?fmt=1&267=on			No OMRI or 'organic' indication for name or EPA reg no, or record in OMRI database
MELOCON WG	72444-2-AA	YES	https://www3.epa.gov/pesticides/chem_search/ppls/072444-00002-20110830.pdf			OMRI on Product Label
MELOCON WG	264-1175-AA-70051	YES	https://assets.greenbook.net/21-41-08-05-03-2019-Lb_2414.pdf			OMRI on Product Label
MICRO BLAST	63838-2-ZA-81811	YES	https://meras.com/wp-content/uploads/Micro-Blast-Label.pdf.pdf			OMRI on Product Label
MIST-CONTROL (REVISED FORMULA)	72-50011-AA	NO	https://assets.greenbook.net/L111646.pdf			No OMRI or 'organic' indication for name or EPA reg no, or record in OMRI database
MITEUS MITICIDE/INSECTICIDE	71711-4-ZA	NO	http://www.cdms.net/ldat/ldBMR006.pdf			No OMRI or 'organic' indication for name or EPA reg no, or record in OMRI database
MONTANA 2F INSECTICI	83100-7-AA-83979	NO	https://s3-us-west-1.amazonaws.com/agrian-cg-fs1-production/pdfs/Montana_2F_Insecticide_Label1j.pdf			No OMRI or 'organic' indication for name or EPA reg no, or record in OMRI database
MONTANA 4F INSECTICIDE	83100-21-AA-83979	NO	http://www.cdms.net/ldat/ld9FG003.pdf			No OMRI or 'organic' indication for name or EPA reg no, or record in OMRI database
MSO	1051226-50005-AA	NO	https://assets.greenbook.net/L120092.pdf			No OMRI or 'organic' indication for name or EPA reg no, or record in OMRI database
MSO CONCENTRATE	34704-50067-AA	NO	http://www.fcwp.org/labels/MSO_Concentrate_Label4a.pdf			No OMRI or 'organic' indication for name or EPA reg no, or record in OMRI database
MUSTANG (CA)	279-3126-ZB	NO	https://assets.greenbook.net/17-38-27-05-12-2017-ld5FT004.pdf			No OMRI or 'organic' indication for name or EPA reg no, or record in OMRI database
MUSTANG MAX EW INSECTICIDE	279-3328-AA	NO	http://innovacionagricola.com/wp-content/uploads/2016/10/Mustang-Max-EW-FICHA-TENICA.pdf			No OMRI or 'organic' indication for name or EPA reg no, or record in OMRI database
MYCOTROL O		YES	https://www.ctahr.hawaii.edu/site/Downloads/CBB/Mycotrol-O-label.pdf			OMRI on Product Label
NARROW RANGE 415 SPR	34704-1025-ZA	NO	https://assets.greenbook.net/13-23-20-16-05-2018-Narrow_Range_415_Spray_Oil_Label.pdf			No OMRI or 'organic' indication for name or EPA reg no, or record in OMRI database
MICROTHIOL DISPERSS	70506-187-AA	YES	http://www.keystonepestsolutions.com/labels/Microthiol_Dispers.pdf			OMRI on Product Label
NEALTA(R) MITICIDE	7969-336-AA	NO	http://www.cdms.net/ldat/ldBSL007.pdf			No OMRI or 'organic' indication for name or EPA reg no, or record in OMRI database
MICROTHIOL DISPERSS MICRONIZED WETTABLE SULFUR	4581-373-ZB	YES	http://sweetbeet.com/growernet/Resources/Pesticides/Labels/microthiol.pdf	https://www.omri.org/mfg/upi/certificate/1508		OMRI certificate for product with identical name and manufacturer
MICROTHIOL DISPERSS MICRONIZED WETTABLE SULFUR	4581-373-ZA	YES	http://sweetbeet.com/growernet/Resources/Pesticides/Labels/microthiol.pdf	https://www.omri.org/mfg/upi/certificate/1508		OMRI certificate for product with identical name and manufacturer
NEW CENTURY EXTEND-97	1051080-50014-AA	NO	http://fs1.agrian.com/pdfs/New_Century_Extend-97_(1299)_Label.pdf			No OMRI or 'organic' indication for name or EPA reg no, or record in OMRI database
NEXTER MITICIDE/INSECTICIDE	81880-4-AA-10163	NO	https://www.gowanco.com/sites/default/files/gowanco_com/_attachments/product/resource/label/nexter_81880-4-10163_01-r0618.pdf			No OMRI or 'organic' indication for name or EPA reg no, or record in OMRI database
NO FOAM B	1050775-50008-AA	NO	https://brandt.co/media/1943/no-foam-b-label.pdf			No OMRI or 'organic' indication for name or EPA reg no, or record in OMRI database
NORDOX	48142-1-AA	NO	https://assets.greenbook.net/15-34-18-18-09-2018-Nordox__Nordox_Supplement_0399__Supplemental_Label.pdf			No OMRI or 'organic' indication for name or EPA reg no, or record in OMRI database
MILLER NU FILM P	72-50022-AA	YES	https://www.clarkpest.com/docs/default-source/approved-materials/2017/nu-film-p-label-2011.pdf?sfvrsn=2	https://www.omri.org/mfg/mcf/certificate/0695		OMRI certificate for product with identical name and manufacturer
MILLER NU FILM P	90930-50022-AA	YES	https://assets.greenbook.net/14-41-49-19-09-2017-Miller_Nu_Film_P_Label1h.pdf			OMRI certificate for product with identical name and manufacturer
MILLER NU-FILM-P	72-50003-AA	YES	http://florawww.eeb.uconn.edu/msds/NuFilmP_label.pdf	https://www.7springsfarm.com/miller-nu-film-p-spreader-sticker-1-gallon-bottle/		OMRI certificate for product with identical name and manufacturer
MILLER SUSTAIN	90930-50015-AA	YES	https://assets.greenbook.net/17-43-36-27-09-2017-Miller_SUSTAIN_Label1h.pdf	https://s3-us-west-1.amazonaws.com/agrian-cg-fs1-production/pdfs/Miller_SUSTAIN1h_Organic_Certificate.pdf		OMRI certificate for product with identical name and manufacturer
MILSTOP BROAD SPECTRUM FOLIAR FUNGICIDE	70870-1-AA-68539	YES	https://assets.greenbook.net/14-07-44-23-08-2018-MilStop_Label1n.pdf			OMRI on Product Label
NUFARM CREDIT SYSTEMIC HERBICIDE	71368-20-AA	NO	https://www3.epa.gov/pesticides/chem_search/ppls/071368-00020-20171228.pdf			No OMRI or 'organic' indication for name or EPA reg no, or record in OMRI database
OBERON 2SC INSECTICIDE/MITICIDE	264-719-AA	NO	https://s3-us-west-1.amazonaws.com/agrian-cg-fs1-production/pdfs/Oberon_2_SC_CA__HI_InsecticideMiticide_Label4e.pdf			No OMRI or 'organic' indication for name or EPA reg no, or record in OMRI database
OMITE-30WS (034/0416	400-427-ZA	NO	https://assets.greenbook.net/17-48-47-15-03-2018-L3073.pdf			No OMRI or 'organic' indication for name or EPA reg no, or record in OMRI database
NATUR'L OIL		YES	https://assets.greenbook.net/L94952.pdf	https://www.omri.org/mfg/sei/certificate/6136		OMRI certificate for product with identical name and manufacturer
ONAGER MITICIDE	10163-277-AA	NO	https://www.gowanco.com/sites/default/files/gowanco_com/_attachments/product/resource/label/onager_10163-277_02-r0618.pdf			No OMRI or 'organic' indication for name or EPA reg no, or record in OMRI database
NEEMIX 4.5	70051-9-ZA	YES	https://www.certisusa.com/hubfs/4809084/Label%20SDS/pdf-labels/Neemix45_label.pdf			OMRI on Product Label
NEUDORFF'S INSECTICIDAL SOAP CONCENTRATE	67702-22-AA	YES	https://www.certisusa.com/hubfs/4809084/Label%20SDS/pdf-labels/DES-X_label.pdf			OMRI on Product Label
NORDOX 75 WG	48142-4-AA	YES	http://horizon.wiki/images/8/80/Brandt_Nordox_75_WG_Fungicide_Label.pdf	https://www.omri.org/mfg/nor/certificate/3171		OMRI certificate for product with identical name and manufacturer
OUTLOOK(R) HERBICIDE	7969-156-AA	NO	http://www.cdms.net/ldat/ld3LS013.pdf			No OMRI or 'organic' indication for name or EPA reg no, or record in OMRI database
NU-COP 30 HB	42750-281-AA	YES	https://s3-us-west-1.amazonaws.com/agrian-cg-fs1-production/pdfs/Nu-Cop_30_HB1t_Label.pdf	https://www.omri.org/mfg/alb/certificate/6644		OMRI certificate for product with identical name and manufacturer
NU-COP 50 DF		YES	https://gcrec.ifas.ufl.edu/static/docs/pdf/strawberry-pathology/Fung-label/2009/Nu-Cop-50DF.pdf	https://www.omri.org/mfg/alb/certificate/2558		OMRI certificate for product with identical name and manufacturer
PAGEANT FUNGICIDE	7969-251-AA	NO	https://www.cdms.net/LDat/ld8JM005.pdf			No OMRI or 'organic' indication for name or EPA reg no, or record in OMRI database
PAGEANT INTRINSIC BRAND FUNGICIDE	7969-251-ZA	NO	https://www.cdms.net/LDat/ld8JM005.pdf			No OMRI or 'organic' indication for name or EPA reg no, or record in OMRI database
PARAQUAT CONCENTRATE	82542-3-AA	NO	http://www.cdms.net/LDat/ld8U2002.pdf			No OMRI or 'organic' indication for name or EPA reg no, or record in OMRI database
PARAZONE 3SL	66222-130-AA	NO	http://publicwebsite.adama.com/documents/444852/450229/Parazone_3SL_Label1h_tcm13-3193.pdf			No OMRI or 'organic' indication for name or EPA reg no, or record in OMRI database
PENDULUM AQUACAP HERBICIDE	241-416-AA	NO	http://www.cdms.net/ldat/ld3BO003.pdf			No OMRI or 'organic' indication for name or EPA reg no, or record in OMRI database
PENETRATOR	5905-50092-AA	NO	https://assets.greenbook.net/L51409.pdf			No OMRI or 'organic' indication for name or EPA reg no, or record in OMRI database
PENOX	1050987-50001-AA	NO	https://kernred.co.kern.ca.us/kern-agcomm/products/PENOX.pdf			No OMRI or 'organic' indication for name or EPA reg no, or record in OMRI database
PERM-UP 3.2 EC INSECTICIDE	70506-9-AA	NO	https://assets.greenbook.net/L102016.pdf			No OMRI or 'organic' indication for name or EPA reg no, or record in OMRI database
PERMETHRIN	34704-873-AA	NO	https://assets.greenbook.net/L94448.pdf			No OMRI or 'organic' indication for name or EPA reg no, or record in OMRI database
PERMETHRIN 3.2EC (CA	70506-9-AA-55467	NO	https://aggie-horticulture.tamu.edu/syllabi/325/schedule/Pest%20Management/Chemical%20Application%20&%20Safety/Permethrin%203.2%20EC.pdf			No OMRI or 'organic' indication for name or EPA reg no, or record in OMRI database
NU-COP 50 WP		YES	https://assets.greenbook.net/14-38-23-10-08-2018-Nu-Cop_50_WP_Label1i.pdf	https://www.omri.org/mfg/alb/certificate/4253		OMRI certificate for product with identical name and manufacturer
NU-COP HB	42750-132-AA	YES	http://www.cdms.net/LDat/ld7HJ001.pdf	https://www.omri.org/mfg/alb/certificate/2993		OMRI certificate for product with identical name and manufacturer
PHASE	34704-50037-AA	NO	https://assets.greenbook.net/14-38-57-17-05-2018-PHASE_Label7.pdf			No OMRI or 'organic' indication for name or EPA reg no, or record in OMRI database
PHT 415 SUPREME SPRA	7001-7777-AA	YES	https://s3-us-west-1.amazonaws.com/agrian-cg-fs1-production/pdfs/PHT_415_Supreme_Spray_Oil1l_Label.pdf			OMRI on Product Label
PHT 415 SUPREME SPRAY OIL	10951-15-ZB	YES	https://assets.greenbook.net/L96745.pdf			OMRI certificate for product with identical name and manufacturer. OMRI on more recent product label with identical ingredient list.
OMNI OIL 6	5905-598-AA	YES	https://s3-us-west-1.amazonaws.com/agrian-cg-fs1-production/pdfs/OMNI_OIL_6_Label.pdf	https://www.omri.org/mfg/hcc/certificate/6699		OMRI certificate for product with identical name and manufacturer
PHT AD-BUFF	7001-50013-AA	NO	https://assets.greenbook.net/13-11-20-22-04-2019-PHT_Ad-Buff_CA1_Label.pdf			No OMRI or 'organic' indication for name or EPA reg no, or record in OMRI database
OMNI SUPREME SPRAY	5905-368-AA	YES	https://s3-us-west-1.amazonaws.com/agrian-cg-fs1-production/pdfs/Omni_Supreme_Spray_Label1c.pdf	https://www.omri.org/mfg/hcc/certificate/2461		OMRI certificate for product with identical name and manufacturer
PHT AD-MAX 90	7001-50537-AA	NO	https://s3-us-west-1.amazonaws.com/agrian-cg-fs1-production/pdfs/PHT_Ad-Max_90_Label1d.pdf			No OMRI or 'organic' indication for name or EPA reg no, or record in OMRI database
PHT B-85	10951-50070-AA	NO	http://fs1.agrian.com/pdfs/PHT_B-85_Label.pdf			No OMRI or 'organic' indication for name or EPA reg no, or record in OMRI database
PHT BUFFER	10951-50063-AA	NO	http://fs1.agrian.com/pdfs/PHT_Buffer_Label.pdf			No OMRI or 'organic' indication for name or EPA reg no, or record in OMRI database
ORGANIC BIOLINK SURF	51517-50002-AA	YES	https://assets.greenbook.net/L119755.pdf			OMRI on Product Label
PHT GUIDE-IT (CA)	7001-50009-AA	NO	https://assets.greenbook.net/12-23-58-24-04-2019-PHT_Guide-It_CA_Label1.pdf			No OMRI or 'organic' indication for name or EPA reg no, or record in OMRI database
PHT NUTRIENT BUFFER	7001-50024-AA	NO	https://s3-us-west-1.amazonaws.com/agrian-cg-fs1-production/pdfs/PHT_Nutrient_Buffer_0-8-0_Labeluytr.pdf			No OMRI or 'organic' indication for name or EPA reg no, or record in OMRI database
PHT SILGLOW	10951-50069-AA	NO	https://s3-us-west-1.amazonaws.com/agrian-cg-fs1-production/pdfs/PHT_Silglow_Label.pdf			No OMRI or 'organic' indication for name or EPA reg no, or record in OMRI database
PHT V-470 SPRAY OIL	2935-542-ZB-7001	NO	http://fs1.agrian.com/pdfs/Pht_V-470_Spray_Oil_(March_2008)_MSDS.pdf	https://s3-us-west-1.amazonaws.com/agrian-cg-fs1-production/pdfs/470_Supreme_Spray_Oil_Label1s.pdf		No OMRI or 'organic' indication for name or EPA reg no, or record in OMRI database
ORGANIC JMS STYLET-O	65564-1-ZA	YES	https://www.stylet-oil.com/			OMRI on Product label
PLANT HEALTH TECHNOL	7001-50543-AA	NO	https://assets.greenbook.net/18-26-41-10-05-2018-L106421.pdf			No OMRI or 'organic' indication for name or EPA reg no, or record in OMRI database
POAST(R) HERBICIDE	7969-58-AA	NO	http://www.keystonepestsolutions.com/labels/Poast.pdf			No OMRI or 'organic' indication for name or EPA reg no, or record in OMRI database
POINTBLANK	52467-50008-AA-5905	NO	https://apps.cdpr.ca.gov/cgi-bin/label/pir.pl?prodno=45467			No lable found. CDPR Product information Report is the only record found for this product
POINTBLANK	5905-50100-AA	NO	https://assets.greenbook.net/L118754.pdf			No OMRI or 'organic' indication for name or EPA reg no, or record in OMRI database
POPPY BRAND DUSTING SULFUR	2935-48-AA-1202	NO	https://apps.cdpr.ca.gov/cgi-bin/label/labrep.pl?fmt=1&5640=on			No label found. CDPR Product information Report is the only record found for this product
PREFAR 4-E	10163-200-AA	NO	https://www.gowanco.com/sites/default/files/gowanco_com/_attachments/product/resource/label/prefar_4-e_10163-200_01-r1212.pdf			No OMRI or 'organic' indication for name or EPA reg no, or record in OMRI database
OROBOOST	72662-50005-AA	YES	http://oroagriusa.com/wp-content/uploads/OROBOOST-USA-v20170627.pdf			'For use in Organic Agriculture' on Product Label
PRESIDIO FUNGICIDE	59639-140-AA	NO	https://s3-us-west-1.amazonaws.com/agrian-cg-fs1-production/pdfs/Presidior_Fungicide1h_Label.pdf			No OMRI or 'organic' indication for name or EPA reg no, or record in OMRI database
PREVICUR FLEX	264-678-EE	NO	https://assets.greenbook.net/L52619.pdf			No OMRI or 'organic' indication for name or EPA reg no, or record in OMRI database
PREVICUR FLEX FUNGICIDE	264-678-AA	NO	https://assets.greenbook.net/L52619.pdf			No OMRI or 'organic' indication for name or EPA reg no, or record in OMRI database
PRINCEP CALIBER 90 HERBICIDE	100-603-AA	NO	https://www.syngenta-us.com/current-label/princep_caliber_90			No OMRI or 'organic' indication for name or EPA reg no, or record in OMRI database
PRISTINE FUNGICIDE	7969-199-AA	NO	http://www.cdms.net/ldat/ld6DD016.pdf			No OMRI or 'organic' indication for name or EPA reg no, or record in OMRI database
PRO 90	71058-50002-AA	NO	https://assets.greenbook.net/18-21-24-02-01-2019-PRO_90_Label1t.pdf			No OMRI or 'organic' indication for name or EPA reg no, or record in OMRI database
PRO AMS PLUS	71058-50001-AA	NO	https://assets.greenbook.net/18-54-23-02-08-2018-Lb_2238.pdf			No OMRI or 'organic' indication for name or EPA reg no, or record in OMRI database
OXIDATE	70299-2-AA	YES	https://www.biconet.com/disease/infosheets/OxiDateSpecimenLabelMSDS.pdf			OMRI certificate for product with identical name and manufacturer
OXIDATE 2.0	70299-12-ZA	YES	https://s3-us-west-1.amazonaws.com/agrian-cg-fs1-production/pdfs/OxiDate_2.0_Label1f.pdf	https://www.omri.org/mfg/bss/certificate/3213		OMRI certificate for product with identical name and manufacturer
PFR-97 20% WDG		YES	https://www.certisusa.com/hubfs/4809084/Label%20SDS/pdf-labels/PFR-97_label.pdf			OMRI on Product Label
PFR-97 20% WDG	70051-19-ZA	YES	http://horizon.wiki/images/9/9b/Certis_USA_PFR-97_20%25_WDG_Insecticide_Label.pdf			OMRI on Product Label
PHT 440 SUPREME SPRA	7001-7781-AA	YES	https://assets.greenbook.net/L121005.pdf			OMRI on Product Label
PHT AD-HERE SP	7001-50525-AA	YES	https://s3-us-west-1.amazonaws.com/www.agrian.com/pdfs/PHT_Ad-Here_SP_Label1g.pdf			OMRI on Product Label
PHT COPPER SULFUR 15	10951-11-ZA	YES	http://fs1.agrian.com/pdfs/Britz_Copper_Sulfur_15-25_Dust_(40512)_Label.pdf			OMRI on Product Label
PURSUIT(R) HERBICIDE	241-310-ZA	NO	https://s3-us-west-1.amazonaws.com/agrian-cg-fs1-production/pdfs/PursuitR_Herbicide_Label5b.pdf			No OMRI or 'organic' indication for name or EPA reg no, or record in OMRI database
PHT DRYOUT DUST	10951-18-ZA	YES	http://fs1.agrian.com/pdfs/PHT_Dryout_Dust_Label.pdf	https://www.omri.org/mfg/jrs/certificate/4758		OMRI on Product Label
PYGANIC CROP PROTECTION EC 1.4		YES	https://www3.epa.gov/pesticides/chem_search/ppls/001021-01751-20001011.pdf			OMRI on Product Label
PYGANIC CROP PROTECTION EC 5.0		YES	https://www3.epa.gov/pesticides/chem_search/ppls/001021-01750-20001011.pdf			OMRI on Product Label
PHT DRYOUT DUST	7001-7780-AA	YES	https://s3-us-west-1.amazonaws.com/agrian-cg-fs1-production/pdfs/PHT_Dryout_Dust1h_Label.pdf			OMRI on Product Label
PYLON MITICIDE-INSECTICIDE	241-374-AA	NO	https://s3-us-west-1.amazonaws.com/agrian-cg-fs1-production/pdfs/Pylon_Label1t.pdf			NO OMRI or 'organic' indication for name or EPA reg no, or record in OMRI database
QUADRIS	100-1098-ZC	NO	https://www.syngenta-us.com/current-label/quadris			NO OMRI or 'organic' indication for name or EPA reg no, or record in OMRI database
QUADRIS (CA, HI, & P	100-1098-AA	NO	https://www.syngenta-us.com/current-label/quadris			NO OMRI or 'organic' indication for name or EPA reg no, or record in OMRI database
QUADRIS FLOWABLE FUNGICIDE	100-1098-ZA	NO	https://www.syngenta-us.com/current-label/quadris			NO OMRI or 'organic' indication for name or EPA reg no, or record in OMRI database
QUADRIS TOP FUNGICIDE	100-1313-AA	NO	https://www.syngenta-us.com/current-label/quadris_top			NO OMRI or 'organic' indication for name or EPA reg no, or record in OMRI database
QUEST	5905-50076-AA	NO	https://s3-us-west-1.amazonaws.com/agrian-cg-fs1-production/pdfs/Quest_CA_Label1t.pdf			NO OMRI or 'organic' indication for name or EPA reg no, or record in OMRI database
QUILT XCEL	100-1324-ZA	NO	https://www.syngenta-us.com/current-label/quilt_xcel			NO OMRI or 'organic' indication for name or EPA reg no, or record in OMRI database
R-11(R) SPREADER-ACT	2935-50142-AA	NO	http://www.cdms.net/ldat/ld956002.pdf			NO OMRI or 'organic' indication for name or EPA reg no, or record in OMRI database
RALLY 40 WSP	62719-410-ZC	NO	https://s3-us-west-1.amazonaws.com/agrian-cg-fs1-production/pdfs/Rally_40_WSP1c_Label.pdf			NO OMRI or 'organic' indication for name or EPA reg no, or record in OMRI database
RANMAN 400SC FUNGICI	71512-3-AA-88783	NO	https://summitagro-usa.com/wp-content/uploads/2019/10/Ranman-Label.pdf			NO OMRI or 'organic' indication for name or EPA reg no, or record in OMRI database
RAPTOR(R) HERBICIDE	241-379-AA	NO	http://www.cdms.net/ldat/ld20T000.pdf			NO OMRI or 'organic' indication for name or EPA reg no, or record in OMRI database
PLANT HEALTH TECHNOL	7001-50545-AA	YES	https://s3-us-west-1.amazonaws.com/www.agrian.com/pdfs/Plant_Health1_technologies_VESTIS_Label.pdf			OMRI on Product Label
PREFERAL MICROBIAL INSECTICIDE		YES	https://assets.greenbook.net/L116788.pdf			OMRI on Product Label
REGLONE	100-1061-ZA	NO	https://www.syngenta-us.com/current-label/reglone			NO OMRI or 'organic' indication for name or EPA reg no, or record in OMRI database
REIGN LC	34704-50048-AA	NO	https://s3-us-west-1.amazonaws.com/agrian-cg-fs1-production/pdfs/Reign_LC_Label6.pdf			NO OMRI or 'organic' indication for name or EPA reg no, or record in OMRI database
RELY 280 HERBICIDE	264-829-AA	NO	https://agriculture.basf.us/content/dam/cxm/agriculture/crop-protection/products/documents/Rely_280_Herbicide1d_Label.pdf			NO OMRI or 'organic' indication for name or EPA reg no, or record in OMRI database
RELY 280 HERBICIDE	264-829-ZA	NO	https://agriculture.basf.us/content/dam/cxm/agriculture/crop-protection/products/documents/Rely_280_Herbicide1d_Label.pdf			NO OMRI or 'organic' indication for name or EPA reg no, or record in OMRI database
REQUIEM EC	264-1159-AA	NO	https://s3-us-west-1.amazonaws.com/agrian-cg-fs1-production/pdfs/Requiem_EC2i_Label.pdf			NO OMRI or 'organic' indication for name or EPA reg no, or record in OMRI database
REVUS	100-1254-ZA	NO	https://www.syngenta-us.com/current-label/revus			NO OMRI or 'organic' indication for name or EPA reg no, or record in OMRI database
REVUS TOP	100-1278-AA	NO	https://www.syngenta-us.com/current-label/revus_top			NO OMRI or 'organic' indication for name or EPA reg no, or record in OMRI database
PRO-GIBB 4% LIQUID C		YES	https://assets.greenbook.net/S52383.pdf	https://assets.greenbook.net/15-45-16-23-03-2018-ProGibbr_4_Plant_Growth_Regulator_Solution_Label1e.pdf		OMRI on Product Label - EPA reg # for FL, same EPA Est. No. on Labels
RIDOMIL GOLD SL	100-1202-AA	NO	https://www.syngenta-us.com/current-label/ridomil_gold_sl			NO OMRI or 'organic' indication for name or EPA reg no, or record in OMRI database
RIDOMIL GOLD SL	100-1202-ZA	NO	https://www.syngenta-us.com/current-label/ridomil_gold_sl			NO OMRI or 'organic' indication for name or EPA reg no, or record in OMRI database
RIMON 0.83 EC	66222-35-ZB-400	NO	https://assets.greenbook.net/19-01-26-21-03-2018-Lb_951.pdf			NO OMRI or 'organic' indication for name or EPA reg no, or record in OMRI database
PROGIBB 40% WATER SOLUBLE GRANULES		YES	https://s3-us-west-1.amazonaws.com/agrian-cg-fs1-production/pdfs/ProGibbr_40_Water1_Soluble_Granules_Label.pdf			'For Organic Production' on product label
ROUNDUP ORIGINAL MAX HERBICIDE	524-539-AA	NO	https://www3.epa.gov/pesticides/chem_search/ppls/000524-00539-20030606.pdf	https://45ijagbx6du4albwj3e23cj1-wpengine.netdna-ssl.com/wp-content/uploads/Roundup-Original.pdf		NO OMRI or 'organic' indication for name or EPA reg no, or record in OMRI database
ROUNDUP ULTRAMAX HERBICIDE	524-512-AA	NO	https://www.sinochem.com.au/wp-content/uploads/2015/07/Roundup-UltraMax_WebLabel_V7.0.pdf	https://www3.epa.gov/pesticides/chem_search/ppls/000524-00512-20010510.pdf		NO OMRI or 'organic' indication for name or EPA reg no, or record in OMRI database
ROUNDUP WEATHERMAX HERBICIDE	524-537-AA	NO	https://assets.greenbook.net/16-46-57-15-03-2018-63003R9-40_RuWMAX_524-537_SpecimenLabel_2017.pdf			NO OMRI or 'organic' indication for name or EPA reg no, or record in OMRI database
ROVRAL BRAND 4 FLOWA		NO	https://www.cdms.net/ldat/ldAKR004.pdf			NO OMRI or 'organic' indication for name or EPA reg no, or record in OMRI database
ROYAL MH-30 XTRA	400-452-AA	NO	https://assets.greenbook.net/17-06-36-22-03-2018-L76488.pdf			NO OMRI or 'organic' indication for name or EPA reg no, or record in OMRI database
PROGIBB(R) 4% PLANT	73049-15-AA	YES	https://assets.greenbook.net/15-05-43-09-10-2017-ProGibbR_TO_PGR_CA__NY_Label.pdf			'For Organic Production' on product label
SANDEA (CA & NY)	81880-18-AA-10163	NO	http://www.keystonepestsolutions.com/labels/Sandea.pdf			NO OMRI or 'organic' indication for name or EPA reg no, or record in OMRI database
SATELLITE HYDROCAP	70506-230-ZA	NO	http://www.cdms.net/ldat/ldBUO039.pdf			NO OMRI or 'organic' indication for name or EPA reg no, or record in OMRI database
SCALA BRAND SC FUNGICIDE	264-788-AA	NO	https://s3-us-west-1.amazonaws.com/agrian-cg-fs1-production/pdfs/Scala_Brand_SC2w_Fungicide_Label.pdf			NO OMRI or 'organic' indication for name or EPA reg no, or record in OMRI database
SECTAGON-K54	61842-7-AA	NO	http://www.cdms.net/ldat/ld9OJ002.pdf			NO OMRI or 'organic' indication for name or EPA reg no, or record in OMRI database
PROGIBB(R) 40% WATER	73049-1-ZA	YES	https://s3-us-west-1.amazonaws.com/agrian-cg-fs1-production/pdfs/ProGibbr_40_Water1_Soluble_Granules_Label.pdf			'For Organic Production' on product label
PROGIBB(R) LV PLUS	73049-498-AA	YES	https://s3-us-west-1.amazonaws.com/agrian-cg-fs1-production/pdfs/ProGibbR_LV_Plus_Label.pdf			'For Organic Production' on product label
PRONATURAL SPREADER-	2935-50177-AA	YES	https://s3-us-west-1.amazonaws.com/agrian-cg-fs1-production/pdfs/ProNatural_Spreader-Sticker_Label1e.pdf			OMRI on Product Label
PROTONE(R) SG PLANT	73049-461-AA	YES	https://assets.greenbook.net/18-32-40-23-03-2018-ProToner_SG_Plant_Growth_Regulator_Label3a.pdf	https://www.valent.com/Products/a276a63c-19fb-4349-bee3-9c6c93778849/protone-sg-plant-growth-regulator	https://s3-us-west-1.amazonaws.com/agrian-cg-fs1-production/pdfs/ProToner_SG1h_Plant_Growth_Regulator_Organic_Certificate.pdf	OMRI certification (Link #3) on product webpage (Link #2)
PYGANIC CROP PROTECT	1021-1771-AA	YES	https://www.mgk.com/product_docs/6126/ld62C004.pdf			OMRI on Product Label
PYGANIC CROP PROTECTION EC 5.0 II	1021-1772-AA	YES	https://www.mgk.com/product_docs/6051/ld60Q000.pdf			OMRI on Product Label
REGALIA (CA)	84059-3-AA	YES	https://marronebio.com/download/regalia-specimen-label/			OMRI on Product Label
SEVIN BRAND XLR PLUS CARBARYL INSECTICIDE	61842-37-AA	NO	http://www.cdms.net/ldat/ldAK3029.pdf			NO OMRI or 'organic' indication for name or EPA reg no, or record in OMRI database
SHARK EW	279-3242-AA	NO	https://www.cdms.net/ldat/ld7H7003.pdf			NO OMRI or 'organic' indication for name or EPA reg no, or record in OMRI database
SHUTTLE O	66330-38-AA-59807	NO	https://www.ohp.com/Labels_MSDS/PDF/shuttle_o_label.pdf			NO OMRI or 'organic' indication for name or EPA reg no, or record in OMRI database
REGALIA PTO BIOFUNGICIDE		YES	https://assets.greenbook.net/L117191.pdf			OMRI on Product Label
SILENCER	66222-104-AA	NO	https://www.adama.com/documents/444852/445866/silencer-label.pdf			NO OMRI or 'organic' indication for name or EPA reg no, or record in OMRI database
SIVANTO 200 SL	264-1141-AA	NO	http://www.cdms.net/ldat/ldC4K011.pdf			NO OMRI or 'organic' indication for name or EPA reg no, or record in OMRI database
SIVANTO PRIME	264-1141-ZA	NO	https://s3-us-west-1.amazonaws.com/agrian-cg-fs1-production/pdfs/Sivanto_prime1d_Label.pdf			NO OMRI or 'organic' indication for name or EPA reg no, or record in OMRI database
REX LIME SULFUR SOLU	71096-6-AA	YES	https://assets.greenbook.net/15-05-19-09-08-2018-Rex_Lime_Sulfur_Solution1i_Label.pdf	https://www.omri.org/mfg/oci/certificate/2765		OMRI certificate for product with identical name and manufacturer
ROOTSHIELD WP BIOLOGICAL FUNGICIDE		YES	https://www.bioworksinc.com/wp-content/uploads/products/rootshield-wp/rootshield-wp-label.pdf			OMRI on Product Label
S-K-H ORGANIC ADHESI	17545-50023-ZA	YES	https://www.farmersbusinessnetwork.com/chemical-labels/8561/SKH-Organic-Adhesive-Adjuvant.c75ab2fcd74f6819852fe1d5789d35b37a477629e3fadb78cc8c54ea60d84bb4.pdf?__hstc=25263522.0ffb3325d7ee6a03a1e9faae94e3974c.1589827763226.1591122715829.1591744422197.6&__hssc=25263522.1.1591744422197&__hsfp=2370255703			OMRI on Product Label
SPRAY OIL 415	34704-727-ZA	NO	https://assets.greenbook.net/L111607.pdf			NO OMRI or 'organic' indication for name or EPA reg no, or record in OMRI database
SPREADER 90	34704-50055-AA	NO	https://s3-us-west-1.amazonaws.com/agrian-cg-fs1-production/pdfs/Spreader_90_Label5.pdf			NO OMRI or 'organic' indication for name or EPA reg no, or record in OMRI database
SUCCESS	62719-292-AA	NO	https://assets.greenbook.net/22-06-35-07-06-2018-L40467.pdf			NO OMRI or 'organic' indication for name or EPA reg no, or record in OMRI database
SEDUCE	67702-25-AA-70051	YES	https://cdn2.hubspot.net/hubfs/4809084/Label%20SDS/Seduce_label.pdf			OMRI on Product Label
SERENADE ASO	69592-12-AA	YES	https://gcrec.ifas.ufl.edu/static/docs/pdf/strawberry-pathology/Fung-label/2009/serenade-ASO.pdf			'Can be used for organic production' on Product Label
SERENADE ASO	264-1152-AA	YES	https://s3-us-west-1.amazonaws.com/agrian-cg-fs1-production/pdfs/Serenade_ASO1d_Label.pdf			OMRI on Product Label
SUPER SPREAD MSO (CA	2935-50176-AA	NO	https://assets.greenbook.net/20-23-21-18-01-2018-ld5TR001.pdf			NO OMRI or 'organic' indication for name or EPA reg no, or record in OMRI database
SERENADE MAX	69592-11-AA	YES	https://gcrec.ifas.ufl.edu/static/docs/pdf/strawberry-pathology/Fung-label/2009/serenade-MAX.pdf			'Can be used for organic production' on Product Label
SURF-90	1051226-50002-AA	NO	https://s3-us-west-1.amazonaws.com/agrian-cg-fs1-production/pdfs/Surf-90_Label1w.pdf			NO OMRI or 'organic' indication for name or EPA reg no, or record in OMRI database
SERENADE SOIL	69592-12-ZC	YES	https://s3.amazonaws.com/cdn.arbico-organics.com/downloads/2000081_Serendade_Disease_Control_RTS_Label.pdf			'For Organic Gardening' on product label
SERENADE SOIL	264-1152-ZC	YES	https://assets.greenbook.net/L115946.pdf			OMRI on Product Label
SERIFEL	71840-18-AA	YES	http://www.cdms.net/ldat/ldC85019.pdf			OMRI on Product Label
SUSTAIN	72-50015-AA	NO	http://fs1.agrian.com/pdfs/Sustain_Label2.pdf			NO OMRI or 'organic' indication for name or EPA reg no, or record in OMRI database
SWEEP	66222-173-AA	NO	http://fs1.agrian.com/pdfs/Sweep_Label.pdf			NO OMRI or 'organic' indication for name or EPA reg no, or record in OMRI database
SWITCH 62.5WG	100-953-AA	NO	http://www.keystonepestsolutions.com/labels/Switch_62.5WG.pdf			NO OMRI or 'organic' indication for name or EPA reg no, or record in OMRI database
SWITCH 62.5WG	100-953-ZA	NO	http://www.keystonepestsolutions.com/labels/Switch_62.5WG.pdf			NO OMRI or 'organic' indication for name or EPA reg no, or record in OMRI database
SIL-MATRIX	82100-1-AA	YES	https://www.7springsfarm.com/content/Sil-Matrix_label.pdf			OMRI on Product Label
SYL-TAC	2935-50167-AA	NO	http://fs1.agrian.com/pdfs/Syl-Tacr_(F-307)_Label.pdf			NO OMRI or 'organic' indication for name or EPA reg no, or record in OMRI database
SLUGGO	67702-3-AA-70051	YES	https://www.certisusa.com/hubfs/4809084/Label%20SDS/pdf-labels/Sluggo_label.pdf			OMRI on Product Label
TALUS 70DF	71711-21-AA-67690	NO	https://www.sepro.com/Documents/Talus_Label.pdf			NO OMRI or 'organic' indication for name or EPA reg no, or record in OMRI database
TEBUSTAR 45 WSP	42750-102-AA	NO	http://www.cdms.net/ldat/ld81P002.pdf			NO OMRI or 'organic' indication for name or EPA reg no, or record in OMRI database
TELONE II	62719-32-ZA	NO	https://s3-us-west-1.amazonaws.com/agrian-cg-fs1-production/pdfs/Telone_II_Label3r.pdf			NO OMRI or 'organic' indication for name or EPA reg no, or record in OMRI database
TENACITY	100-1267-AA	NO	https://s3-us-west-1.amazonaws.com/agrian-cg-fs1-production/pdfs/Tenacity_Label5b.pdf			NO OMRI or 'organic' indication for name or EPA reg no, or record in OMRI database
TENKOZ TRIFLURALIN 10G	62719-131-AA-55467	NO	http://fluoridealert.org/wp-content/pesticides/msds/trifluralin.label.tenkoz.10g.pdf			NO OMRI or 'organic' indication for name or EPA reg no, or record in OMRI database
TERRACLEAN	70299-5-AA	NO	https://assets.greenbook.net/L108467.pdf	https://biosafesystems.com/product/terraclean-5/		NO OMRI or 'organic' indication for name or EPA reg no, or record in OMRI database
SONATA	69592-13-AA	YES	https://gcrec.ifas.ufl.edu/static/docs/pdf/strawberry-pathology/Fung-label/2008/sonata.pdf			OMRI on Product Label
SONATA	264-1153-AA	YES	http://www.cdms.net/ldat/ldBAQ000.pdf			'Can be used for organic production' on product label
SPECIAL ELECTRIC	2935-503-AA	YES	https://s3-us-west-1.amazonaws.com/agrian-cg-fs1-production/pdfs/Special_Electric1e_Label.pdf			OMRI on Product Label
SULFUR 80 WDG	19713-674-AA	YES	https://brandt.co/media/7940/drexel-sulfur-80-wdg-label.pdf			OMRI on Product Label
TILT (CA)	100-617-ZG	NO	https://www.syngenta-us.com/current-label/tilt			NO OMRI or 'organic' indication for name or EPA reg no, or record in OMRI database
TOLEDO 45WP AGRICULTURAL FUNGICIDE	83100-13-AA-83979	NO	http://legacy.picol.cahnrs.wsu.edu/~picol/pdf/WA/58528.pdf			NO OMRI or 'organic' indication for name or EPA reg no, or record in OMRI database
TOMAHAWK 5	33270-15-AA	NO	http://www.cdms.net/ldat/ldCRC003.pdf			NO OMRI or 'organic' indication for name or EPA reg no, or record in OMRI database
TOMBSTONE	34704-912-AA	NO	https://assets.greenbook.net/L94526_Tombstone.pdf			NO OMRI or 'organic' indication for name or EPA reg no, or record in OMRI database
TOTAL TNV HERBICIDE	70506-310-AA-1381	NO	https://assets.greenbook.net/21-21-40-03-05-2019-Lb_2471.pdf			NO OMRI or 'organic' indication for name or EPA reg no, or record in OMRI database
TOUCHDOWN HITECH	100-1182-AA	NO	https://www.fbn.com/chemical-labels/8564/Touchdown-HiTech.e4a50b8561dd2036e1f297f504e1439df6ac40a3ef8e0846b916951fe6ebcd54.pdf			NO OMRI or 'organic' indication for name or EPA reg no, or record in OMRI database
TOURISMO	71711-33-AA	NO	http://fs1.agrian.com/pdfs/Tourismo_Label3.pdf			NO OMRI or 'organic' indication for name or EPA reg no, or record in OMRI database
TREEVIX(R) POWERED B	7969-276-AA	NO	http://www.cdms.net/ldat/ld9A8007.pdf			NO OMRI or 'organic' indication for name or EPA reg no, or record in OMRI database
TREFLAN 4D	68156-4-ZA	NO	http://www.cdms.net/ldat/ld9AR008.pdf			NO OMRI or 'organic' indication for name or EPA reg no, or record in OMRI database
TREFLAN HFP	10163-363-AA	NO	https://www.gowanco.com/sites/default/files/gowanco_com/_attachments/product/resource/label/treflan_hfp_10163-363_01-r1117.pdf			NO OMRI or 'organic' indication for name or EPA reg no, or record in OMRI database
TREFLAN TR-10	62719-131-AA	NO	https://assets.greenbook.net/L9023.pdf			NO OMRI or 'organic' indication for name or EPA reg no, or record in OMRI database
SULFUR DF	51036-352-AA-2935	YES	http://www.cdms.net/ldat/ld4NB000.pdf			OMRI certificate for product with identical name and manufacturer
TRIANUM P	89635-3-AA	NO	https://www.koppertus.com/content/usa/products/Trianum-P/Label_Trianum_P_Biological_Fungicide_5kg.pdf			NO OMRI or 'organic' indication for name or EPA reg no, or record in OMRI database
SULPHUR W.G.	62562-4-AA	YES	https://assets.greenbook.net/L122327.pdf			'For Organic Production' on product label
SUPPRESS EC	51517-9-AA	YES	http://horizon.wiki/images/1/1e/Westbridge_Suppress_Herbicide_EC_Label.pdf			OMRI on Product Label
SURROUND AT HOME CROP PROTECTANT	61842-18-AA-56872	YES	https://s3.amazonaws.com/cdn.gardensalive.com/downloads/8072_Label.pdf	https://www.growerssolution.com/mm5/graphics/00000002/surround%20opt.pdf		OMRi on Product Label
TRISTAR 8.5 SL INSECTICIDE	8033-106-AA-1001	NO	http://www.cdms.net/ldat/ldUCA006.pdf			NO OMRI or 'organic' indication for name or EPA reg no, or record in OMRI database
SURROUND WP CROP PROTECTANT	70060-14-AA	YES	https://s3.amazonaws.com/cdn.arbico-organics.com/downloads/surround-wp-label.pdf			OMRI on Product Label
TUPERSAN HERBICIDE	10163-213-AA	NO	http://www.cdms.net/ldat/ld1RL000.pdf			NO OMRI or 'organic' indication for name or EPA reg no, or record in OMRI database
TURFLON ESTER ULTRA	62719-566-AA	NO	http://www.cdms.net/ldat/ld9I3002.pdf			NO OMRI or 'organic' indication for name or EPA reg no, or record in OMRI database
VANGARD WG	100-828-AA	NO	https://www.syngenta-us.com/current-label/vangard_wg			NO OMRI or 'organic' indication for name or EPA reg no, or record in OMRI database
VANGARD WG	100-828-ZA	NO	https://www.syngenta-us.com/current-label/vangard_wg			NO OMRI or 'organic' indication for name or EPA reg no, or record in OMRI database
VAPAM HL	5481-468-AA	NO	https://assets.greenbook.net/L107524.pdf			NO OMRI or 'organic' indication for name or EPA reg no, or record in OMRI database
SURROUND WP CROP PROTECTANT	61842-18-AA	YES	http://www.cdms.net/ldat/ld7JJ004.pdf			OMRI on Product Label
SYL-COAT	2935-50189-AA	YES	https://assets.greenbook.net/15-51-40-19-01-2018-ldB8S001.pdf			OMRI on Product Label
VENOM INSECTICIDE	59639-135-AA	NO	https://assets.greenbook.net/19-22-37-04-10-2017-ld76N000.pdf			NO OMRI or 'organic' indication for name or EPA reg no, or record in OMRI database
VENUE HERBICIDE	71711-25-ZA	NO	http://www.cdms.net/ldat/ld7SQ000.pdf			NO OMRI or 'organic' indication for name or EPA reg no, or record in OMRI database
TAEGRO ECO	70127-5-AA-100	YES	https://assets.greenbook.net/L113994.pdf	https://www.syngenta-us.com/thrive/product/taegro-eco-fights-diseases.html		Company say's OMRI listed (link #2)
TERRACLEAN 5.0	70299-13-AA	YES	https://2cpx6j45416t43itfm2y6enr-wpengine.netdna-ssl.com/wp-content/uploads/2019/12/terraclean-5_label.pdf	https://s3-us-west-1.amazonaws.com/agrian-cg-fs1-production/pdfs/TerraClean1n_5.0_Organic_Certificate.pdf		OMRI certificate for product with identical name and manufacturer
VIGILANT 4SC (029A/0	400-514-ZB	NO	http://fs1.agrian.com/pdfs/Vigilant_4SC_Label.pdf			NO OMRI or 'organic' indication for name or EPA reg no, or record in OMRI database
VINTRE	72662-50004-AA	NO	https://s3-us-west-1.amazonaws.com/agrian-cg-fs1-production/pdfs/VINTRE_Label1y.pdf			NO OMRI or 'organic' indication for name or EPA reg no, or record in OMRI database
WARHAWK	34704-857-AA	NO	https://s3-us-west-1.amazonaws.com/agrian-cg-fs1-production/pdfs/Warhawk_Labelp08.pdf			NO OMRI or 'organic' indication for name or EPA reg no, or record in OMRI database
WARHAWK CLEARFORM	34704-1077-AA	NO	https://s3-us-west-1.amazonaws.com/agrian-cg-fs1-production/pdfs/Warhawk_ClearForm_Label2.pdf			NO OMRI or 'organic' indication for name or EPA reg no, or record in OMRI database
WARRIOR II WITH ZEON TECHNOLOGY	100-1295-AA	NO	https://www.syngenta-us.com/current-label/warrior_ii_with_zeon_technology			NO OMRI or 'organic' indication for name or EPA reg no, or record in OMRI database
WARRIOR II WITH ZEON TECHNOLOGY	100-1295-ZA	NO	https://www.syngenta-us.com/current-label/warrior_ii_with_zeon_technology			NO OMRI or 'organic' indication for name or EPA reg no, or record in OMRI database
WARRIOR INSECTICIDE WITH ZEON TECHNOLOGY	100-1112-AA	NO	https://www3.epa.gov/pesticides/chem_search/ppls/000100-01112-20091127.pdf			NO OMRI or 'organic' indication for name or EPA reg no, or record in OMRI database
WEATHER GARD COMPLETE	34704-50056-AA	NO	https://s3-us-west-1.amazonaws.com/agrian-cg-fs1-production/pdfs/Weather_Gard_Complete_Label6.pdf			NO OMRI or 'organic' indication for name or EPA reg no, or record in OMRI database
WETCIT	72662-50001-AA	NO	https://www.mcgregor.com/assets/Uploads/Wetcit-Label-OroAgri.pdf			NO OMRI or 'organic' indication for name or EPA reg no, or record in OMRI database
WIDESPREAD	36208-50020-AA	NO	https://apps.cdpr.ca.gov/cgi-bin/label/pir.pl?prodno=19870			No label found. Record in CDPR database says inactive in 2007
WIDESPREAD MAX		NO	https://s3-us-west-1.amazonaws.com/agrian-cg-fs1-production/pdfs/Widespread_Max_Label5.pdf			NO OMRI or 'organic' indication for name or EPA reg no, or record in OMRI database
XENTARI BIOLOGICAL INSECTICIDE		NO	https://www3.epa.gov/pesticides/chem_search/ppls/000275-00085-19970715.pdf			NO OMRI or 'organic' indication for name or EPA reg no, or record in OMRI database
THAT FLOWABLE SULFUR	57538-5-AA	YES	http://fs1.agrian.com/pdfs/THAT_Flowable_Sulfur_Label2c.pdf			'For Organic Production' on Product Label
THERMX-70		YES	https://s3.amazonaws.com/cdn.arbico-organics.com/downloads/1402403_Therm%20X%2070_Label.pdf			OMRI on Product Label
THIOLUX	34704-1079-AA	YES	https://assets.greenbook.net/18-03-13-30-08-2017-Thiolux_Label4.pdf			OMRI on Product Label
TRI-FOL(R)	2935-50152-AA	YES	http://www.cdms.net/ldat/ld961010.pdf			OMRI on Product Label
TRILOGY	70051-2-AA	YES	http://horizon.wiki/images/3/34/Certis_USA_Trilogy_Fungicide_Miticide_Insecticide_Neem_Oil_Label.pdf			OMRI on Product Label
ZEAL(R) MITICIDE(1)	59639-138-AA	NO	https://s3-us-west-1.amazonaws.com/agrian-cg-fs1-production/pdfs/Zealr_Miticide1_Label1f.pdf			NO OMRI or 'organic' indication for name or EPA reg no, or record in OMRI database
ZINC COPOSIL SULFUR	74307-1-ZA	YES	https://s3-us-west-1.amazonaws.com/agrian-cg-fs1-production/pdfs/Zinc_Coposil_Sulfur1_15-30_Dust_Label.pdf	https://s3-us-west-1.amazonaws.com/agrian-cg-fs1-production/pdfs/Zinc_Coposil_Sulfur1c_15-30_Dust_Organic_Certificate.pdf		Washington State Organic Product (link #2)
CHEMSTAR HIGH CALCIU	1057692-50001-AA	NO	https://s3-us-west-1.amazonaws.com/agrian-cg-fs1-production/pdfs/Hi-Cal_Hydrate_Label.pdf			NO OMRI or 'organic' indication for name or EPA reg no, or record in OMRI database
PROKIL CRYOLITE 96	10163-41-AA	NO	https://assets.greenbook.net/L45962.pdf			NO OMRI or 'organic' indication for name or EPA reg no, or record in OMRI database
K-PAM HL	5481-483-AA	NO	https://s3-us-west-1.amazonaws.com/agrian-cg-fs1-production/pdfs/K-Pam_HL_Label1g.pdf			NO OMRI or 'organic' indication for name or EPA reg no, or record in OMRI database
TRILOGY	70051-2-ZB	YES	http://horizon.wiki/images/3/34/Certis_USA_Trilogy_Fungicide_Miticide_Insecticide_Neem_Oil_Label.pdf			OMRI on Product Label
DORMEX	54555-2-AA	NO	http://fs1.agrian.com/pdfs/Dormexr_(Us-0097)_Label0.pdf			NO OMRI or 'organic' indication for name or EPA reg no, or record in OMRI database
TRILOGY 90 EC		YES	https://www.groworganic.com/products/trilogy-neem-oil-2-5-gallon	https://books.google.com/books?id=ACk3CwAAQBAJ&pg=PA171&lpg=PA171&dq=Trilogy+%2290EC%22+omri&source=bl&ots=ZLF9gbs-SI&sig=ACfU3U2kI524OQ8SeK_65XBSTZw_6NUUOQ&hl=en&sa=X&ved=2ahUKEwj8qtGX3JbqAhXPJTQIHTdUCqgQ6AEwAXoECAoQAQ#v=onepage&q=Trilogy%20%2290EC%22%20omri&f=false		Reference material (Link #2) list neem oil as organic, Product out of production in 2002
SECTAGON 42	61842-6-AA	NO	https://s3-us-west-1.amazonaws.com/agrian-cg-fs1-production/pdfs/Sectagon_42_Label1w.pdf			NO OMRI or 'organic' indication for name or EPA reg no, or record in OMRI database
TORINO	8033-103-AA-10163	NO	https://s3-us-west-1.amazonaws.com/agrian-cg-fs1-production/pdfs/Torino1g_Label.pdf			NO OMRI or 'organic' indication for name or EPA reg no, or record in OMRI database
PHT LATRON B-1956	7001-50524-AA	NO	https://s3-us-west-1.amazonaws.com/agrian-cg-fs1-production/pdfs/PHT_Latron_B-1956_Label1t.pdf			NO OMRI or 'organic' indication for name or EPA reg no, or record in OMRI database
ROUNDUP POWERMAX HER	524-549-AA	NO	https://s3-us-west-1.amazonaws.com/agrian-cg-fs1-production/pdfs/Roundup_PowerMAX1e_Herbicide_Label.pdf			NO OMRI or 'organic' indication for name or EPA reg no, or record in OMRI database
TRITEK		YES	https://brandt.co/media/6793/brandt-tritek-label.pdf			OMRI on Product Label
VENERATE	84059-14-AA	YES	https://marronebio.com/download/venerate-cg-label/			OMRI on Product Label
VENERATE XC	84059-14-ZA	YES	https://marronebio.com/download/venerate-xc-specimen-label/			OMRI on Product Label
KROP-MAX	80697-6-AA	NO	https://s3-us-west-1.amazonaws.com/agrian-cg-fs1-production/pdfs/Krop-Max_Label1t.pdf			NO OMRI or 'organic' indication for name or EPA reg no, or record in OMRI database
PROWL(R) H2O HERBICI	241-418-AA	NO	https://s3-us-west-1.amazonaws.com/agrian-cg-fs1-production/pdfs/ProwlR_H2O_Herbicide2t_Label.pdf			NO OMRI or 'organic' indication for name or EPA reg no, or record in OMRI database
VERATRAN D	39834-1-AA	YES	https://s3-us-west-1.amazonaws.com/agrian-cg-fs1-production/pdfs/VERATRAN_D1k_Label.pdf	https://www.mgk.com/product_docs/13139/ldBSH007.pdf		Exact same composition as newer product with identical name and OMRI cert on label
DUPONT MATRIX SG HERBICIDE	352-768-AA	NO	https://s3-us-west-1.amazonaws.com/agrian-cg-fs1-production/pdfs/DuPont_Matrix_SG2o_Herbicide_Label.pdf			NO OMRI or 'organic' indication for name or EPA reg no, or record in OMRI database
EXIT	72-50014-AA	NO	http://fs1.agrian.com/pdfs/EXIT_Label1.pdf			NO OMRI or 'organic' indication for name or EPA reg no, or record in OMRI database
VERATRAN D	1021-2600-AA	YES	https://www.mgk.com/product_docs/13139/ldBSH007.pdf			OMRI on Product Label
MOVENTO	264-1050-AA	NO	https://s3-us-west-1.amazonaws.com/agrian-cg-fs1-production/pdfs/Movento2h_Label.pdf			NO OMRI or 'organic' indication for name or EPA reg no, or record in OMRI database
WIL-DRY	2935-535-ZA	YES	https://s3-us-west-1.amazonaws.com/agrian-cg-fs1-production/pdfs/Wil-Dry_Labelu76.pdf	https://www.omri.org/mfg/wec/certificate/8819		OMRI certificate for product with identical name and manufacturer
QUINTEC	62719-375-AA	NO	https://s3-us-west-1.amazonaws.com/agrian-cg-fs1-production/pdfs/Quintec_Label2t.pdf			NO OMRI or 'organic' indication for name or EPA reg no, or record in OMRI database
FLINT FUNGICIDE	264-777-AA	NO	https://s3-us-west-1.amazonaws.com/agrian-cg-fs1-production/pdfs/Flint_Fungicide1e_Label.pdf			NO OMRI or 'organic' indication for name or EPA reg no, or record in OMRI database
XENTARI BIOLOGICAL INSECTICIDE DRY FLOWABLE	73049-40-AA	YES	https://s3-us-west-1.amazonaws.com/agrian-cg-fs1-production/pdfs/XenTarir1h_Biological_Insecticide_Dry_Flowable_Label.pdf			'For Organic Production' on product label
YELLOW JACKET FLOWABLE SULFUR	6325-22-AA	YES	https://assets.greenbook.net/L98743.pdf	https://www3.epa.gov/pesticides/chem_search/ppls/006325-00013-20140804.pdf		'For Organic Production' on product label
GOAL 2XL	62719-424-AA	NO	https://s3-us-west-1.amazonaws.com/agrian-cg-fs1-production/pdfs/Goal_2XL_Label1k.pdf			NO OMRI or 'organic' indication for name or EPA reg no, or record in OMRI database
DELEGATE WG	62719-541-AA	NO	https://s3-us-west-1.amazonaws.com/agrian-cg-fs1-production/pdfs/Delegate_WG2h_Label.pdf			NO OMRI or 'organic' indication for name or EPA reg no, or record in OMRI database
INTREPID 2F	62719-442-AA	NO	https://s3-us-west-1.amazonaws.com/agrian-cg-fs1-production/pdfs/Intrepid_2F2n_Label.pdf			NO OMRI or 'organic' indication for name or EPA reg no, or record in OMRI database
YELLOW JACKET SPECIA	6325-17-AA	YES	https://www.georgiagulfsulfur.com/ggs/documents/labels/86534_YJDustSulfurfop.pdf			'For Organic Production' on product label
YELLOW JACKET WETTAB	6325-13-ZA	YES	https://www.7springsfarm.com/content/Yellow_Jacket_Wetting_Sulfur11.pdf			'For Organic Production' on product label
YELLOW JACKET WETTAB	6325-13-ZB	YES	https://www.7springsfarm.com/content/Yellow_Jacket_Wetting_Sulfur11.pdf			'For Organic Production' on product label
PHT 440 SUPREME SPRA	10951-19-ZA	YES	https://s3-us-west-1.amazonaws.com/agrian-cg-fs1-production/pdfs/PHT_4401g_Supreme_Spray_Oil_Organic_Certificate.pdf			'For Use in Organic Production" on Product Label
