# Supplementary material for: Identifying and characterizing pesticide use on 9,000 fields of organic agriculture
Source: Nat Commun. 2021 Sep 15;12:5461. doi: 10.1038/s41467-021-25502-w (PMC8443594; doi:10.1038/s41467-021-25502-w)
Supplement: Supplementary file 3 — Supplementary Dataset 2 [file 41467_2021_25502_MOESM3_ESM.txt]

/*
7/26/21
Ashley E Larsen

Code for Review:
Below code repeats the analyses in the main text.
Mini-dictionary:
PermFarm is a farm -by-crop family indicator
hectares indicates field size (ln indicates natural log transformed)
farmSz indicates farm size (ln)
pur_cdfa_organic is a binary variable equal to 1 when organic, and 0 otherwise
commodity code (comm_code2) is an indicator for crop type
Different pesticide use outcomes take the form Kg'outcome'Ha100 (or lnKg'outcome'Ha100) to indicate
that it is in Kg/Ha of that outcome, multiplied by 100 before taking ihs or ln transfomration. Doing so doesn't change results, see methods.
Prd indicates product (active ingredients + adjuvants), AI indicates active ingredients. 
*/


capture log close
set more off
cd /Users/...CHANGE to where data file is stored and where you want files saved
log using Organic_NCOMMS2105896.log, text replace
# delimit ;


insheet using Organic_NCOMMS2105896.csv, case clear;

****************************;
**Results Figure 2- Hurdle Models for different outcomes*;
*this same formula is repeated (with slight modifications) throughout the rest of the code;
****************************;

*Spins through each of our pesticide outcomes. They all have the notation Kg`outcome'Ha100;
*Notation reflects pesticide variables were multiplied by 100 prior to ln or ihs transformation. Does not change results. See methods;
local outcomes "PestAI PestPrd PrdInsectOnly PrdDrift PrdFish PrdBees PrdEPA12 PrdEPA34";
	foreach out in `outcomes' {;
	
	
*Hurdle w farmer-by-crop family random effects and cluster robust standard errors at the same level;
*1) estimate first hurdle with a probit (first step) ;
*Stata automatically recodes a continuous variable to be 0,1 when using probit/logit. ;

*First line is the mixed effect probit.;
meprobit Kg`out'Ha100 i.pur_cdfa_org  lnhectares soil_quality lnfarmSz ||PermFam:,  vce(cluster PermFam) difficult;
*This next line calculates the marginal effects ("margins"). Nonlinear models don't have the same slope at all Xs, so this does the mean marginal effect 
*and replaces value for the original value ("post") such that the results saved (via "eststo") for the figure and results table have the marginal effect rather than the raw result;
eststo `out'H1: margins , dydx(pur_cdfa_org lnhectares soil_quality lnfarmSz) post ;
outreg2 using Org_hurdle2_`out'.doc, se nolabel nonotes dec(3) 2aster alpha(0.01, 0.05, 0.1) symbol(**,*, ~) ctitle("REhurde1") replace;


*2) estimate second hurdle;
*mixed is a mixed effect linear model. Note the outcome variable is now natural log transformed. We can do that b/c we are only using positive observations;
*"difficult" is used here and above to indicate algorithm to use in non-concave sections. It is a trick to make the likelihood function converge, it wouldn't do so consistently otherwise;
mixed lnKg`out'Ha100 i.pur_cdfa_org lnhectares soil_quality lnfarmSz if Kg`out'Ha100>0 ||PermFam:, vce(cluster PermFam) difficult;
outreg2 using Org_hurdle2_`out'.doc, se nolabel nonotes dec(3) 2aster alpha(0.01, 0.05, 0.1) symbol(**,*, ~) ctitle("REhurde2") ;
eststo `out'H2: nlcom 100*(exp(_b[1.pur_cdfa_org])-1), post;

};

*Makes figure 2;
coefplot PestAIH1, bylabel(AI) || PestPrdH1, bylabel(Prd)||PrdInsectOnlyH1, bylabel(Ins.) ||PrdDriftH1, bylabel(Drift)|| PrdFishH1, bylabel(Fish)|| PrdBeesH1, bylabel(Bee)|| PrdEPA12H1, bylabel("High")||PrdEPA34H1, bylabel("Low")||
, bycoefs keep(1.pur_cdfa_org) vertical scheme(lean1) yline(0) norecycle nooffsets  msize(large) xlabel("",labsize(large) angle(45)) ylabel(,labsize(large)) 
subtitle(A, size(large) ring(0) pos(1)) ylabel(-0.5 (0.25) 0.25, nogrid) yscale(range(-0.5 0.25) noextend) ytitle("P(Pesticide Use)", size(large)) legend(off);
graph save Outcomes_Hurdle1.gph, replace;
*makes figure 2;
coefplot PestAIH2, bylabel(AI) || PestPrdH2, bylabel(Prd)||PrdInsectOnlyH2, bylabel(Insect.)||PrdDriftH2, bylabel(Drift)|| PrdFishH2, bylabel(Fish)|| PrdBeesH2, bylabel(Bee)||PrdEPA12H2, bylabel("High")||PrdEPA34H2, bylabel("Low")||, 
bycoefs vertical scheme(lean1) yline(0) norecycle nooffsets  msize(large) xlabel(,labsize(large) angle(0)) ytitle("% Change in Use",size(large)) ylabel(,labsize(large)) subtitle(B, size(large) ring(0) pos(1)) 
ylabel(-50 (50) 50, nogrid) yscale(range(-50 50)) legend(off);
graph save Outcomes_Hurdle2.gph, replace;
*combines them;
graph combine  Outcomes_Hurdle1.gph Outcomes_Hurdle2.gph, xcommon row(2) scheme(lean1) imargin(vsmall) saving(Outcomes_Hurdle.gph, replace);
*Exports figure;
graph export Fig2_Outcomes_Hurdle.eps, replace;
graph export Fig2_Outcomes_Hurdle.png, replace;


***************************;
**Results Figure 3- Hurdle Models for different crops*;
*similar to the above hurdle code, just using year REs and running the crops individually ;
****************************;

*carrot (29111), grape (29141), orange (2006), potato (14013), onion (14011). wheat for/fod (22007) has no >0 for organic;

*loops through each crop;
local crops "29111 29141 2006 14013 14011";
	foreach crop in `crops' {;

*hurdle w year REs and heteroskedasticity robust standard errors;
*1) First hurdle ;
meprobit KgPestAIHa100 i.pur_cdfa_org  lnhectares soil_quality lnfarmSz if comm_code2==`crop'|| year:, vce(robust) difficult;
eststo H1_`crop': margins , dydx(pur_cdfa_org lnhectares soil_quality lnfarmSz) post ;

*2) second hurdle ;
mixed lnKgPestAIHa100 i.pur_cdfa_org lnhectares soil_quality lnfarmSz if (KgPestAIHa100>0 & comm_code2==`crop') || year:, vce(robust) difficult;
eststo H2_`crop': nlcom 100*(exp(_b[1.pur_cdfa_org])-1), post;

};


coefplot H1_29111, bylabel(Carrot) || H1_29141, bylabel(Grape)||H1_2006, bylabel(Orange) ||H1_14013, bylabel(Potato) ||H1_14011, bylabel(Onion) ||
, bycoefs keep(1.pur_cdfa_org) vertical scheme(lean1) yline(0) norecycle nooffsets  msize(large) xlabel("",labsize(large) angle(45)) ylabel(,labsize(large)) 
subtitle(A, size(large) ring(0) pos(1)) ylabel(-0.5 (0.25) 0.25, nogrid) yscale(range(-0.5 0.25) noextend) ytitle("P(Pesticide Use)", size(large)) legend(off);
graph save Hurdle1_crps.gph, replace;

coefplot H2_29111, bylabel(Carrot) || H2_29141, bylabel(Grape)||H2_2006, bylabel(Orange) ||H2_14013, bylabel(Potato) ||H2_14011, bylabel(Onion) ||,
bycoefs vertical scheme(lean1) yline(0) norecycle nooffsets  msize(large) xlabel(,labsize(large) angle(0)) ytitle("% Change in Use",size(large)) ylabel(,labsize(large)) subtitle(B, size(large) ring(0) pos(1)) 
ylabel(-100 (100) 200, nogrid) yscale(range(-100 200)) legend(off);
graph save Hurdle2_crps.gph, replace;
graph combine  Hurdle1_crps.gph Hurdle2_crps.gph, xcommon row(2) scheme(lean1) imargin(vsmall) saving(Hurdle_crps.gph, replace);
graph export Fig3_Hurdle_crps.eps, replace;


****************************;
**Yield gap simulation- Hurdle Models*;
*basically Figure 2 but with the yield gap adjustment;
****************************;

local outcomes "PestAI PestPrd PrdInsectOnly PrdDrift PrdFish PrdBees PrdEPA12 PrdEPA34";
	foreach out in `outcomes' {;
		
*Same analysis as Figure 2, except with outcome variable adjusted for yield gaps (see text);
*1) First hurdle ;
meprobit Kg`out'Ha100YG i.pur_cdfa_org  lnhectares soil_quality lnfarmSz ||PermFam:, vce(cluster PermFam) difficult;
eststo `out'H1YG: margins , dydx(pur_cdfa_org lnhectares soil_quality lnfarmSz) post ;

*2) Second hurdle;
mixed lnKg`out'Ha100YG i.pur_cdfa_org lnhectares soil_quality lnfarmSz if Kg`out'Ha100>0 ||PermFam:, vce(cluster PermFam) difficult;
eststo `out'H2YG: nlcom 100*(exp(_b[1.pur_cdfa_org])-1), post;
};

coefplot PestAIH1YG, bylabel(AI) || PestPrdH1YG, bylabel(Prd)||PrdInsectOnlyH1YG, bylabel(Ins.) ||PrdDriftH1YG, bylabel(Drift)|| PrdFishH1YG, bylabel(Fish)|| PrdBeesH1YG, bylabel(Bee)|| PrdEPA12H1YG, bylabel("High")||PrdEPA34H1YG, bylabel("Low")|| , bycoefs keep(1.pur_cdfa_org) vertical scheme(lean1) yline(0) norecycle nooffsets  msize(large) xlabel("",labsize(large) angle(45)) ylabel(,labsize(large)) subtitle(A, size(large) ring(0) pos(1)) ylabel(-0.5 (0.25) 0.25, nogrid) yscale(range(-0.5 0.25) noextend) ytitle("P(Pesticide Use)", size(large)) legend(off);
graph save Outcomes_Hurdle1_YG.gph, replace;

coefplot PestAIH2YG, bylabel(AI) || PestPrdH2YG, bylabel(Prd)||PrdInsectOnlyH2YG, bylabel(Insect.)||PrdDriftH2YG, bylabel(Drift)|| PrdFishH2YG, bylabel(Fish)|| PrdBeesH2YG, bylabel(Bee)|| PrdEPA12H2YG, bylabel("High")||PrdEPA34H2YG, bylabel("Low")||, bycoefs vertical scheme(lean1) yline(0) norecycle nooffsets  msize(large) xlabel(,labsize(large) angle(0)) ytitle("% Change in Use",size(large)) ylabel(,labsize(large)) subtitle(B, size(large) ring(0) pos(1)) 
ylabel(-50 (50) 100, nogrid) yscale(range(-50 10)) legend(off);
graph save Outcomes_Hurdle2_YG.gph, replace;

graph combine  Outcomes_Hurdle1_YG.gph Outcomes_Hurdle2_YG.gph, xcommon row(2) scheme(lean1) imargin(vsmall) saving(Outcomes_Hurdle_YG.gph, replace);
graph export Fig4_Outcomes_Hurdle_YG.eps, replace;

****************************/;
**SI analyses ;
****************************;

******************;
*Panel data models;
*******************/;
insheet using Organic_NCOMMS2105896.csv, case clear;


**************************;
***Table S1-soil quality**;

*FE models, absorbing commodity code;
areg  soil_quality pur_cdfa_org, absorb(comm_code2) cluster(comm_code2);
outreg2 using Org_soilQreg.doc, se nolabel nonotes dec(3) 2aster alpha(0.01, 0.05, 0.1) symbol(**,*, ~) ctitle("all") replace;
*FE models, for subset of fields w shared organic/conv farmer (avgOrg) and commodities grown both in organic & conv (sumOrgCom);
areg  soil_quality pur_cdfa_org if CropFarmerOverlap==1, absorb(comm_code2) cluster(comm_code2);
outreg2 using Org_soilQreg.doc, se nolabel nonotes dec(3) 2aster alpha(0.01, 0.05, 0.1) symbol(**,*, ~) ctitle("subsample") ;
*FE model, w soilX_chem variable;
areg  soilX_chem pur_cdfa_org, absorb(comm_code2) cluster(comm_code2);
outreg2 using Org_soilQreg.doc, se nolabel nonotes dec(3) 2aster alpha(0.01, 0.05, 0.1) symbol(**,*, ~) ctitle("XChem");
*FE model, w soilX_hydro variable;
areg  soilX_hydro pur_cdfa_org, absorb(comm_code2) cluster(comm_code2);
outreg2 using Org_soilQreg.doc, se nolabel nonotes dec(3) 2aster alpha(0.01, 0.05, 0.1) symbol(**,*, ~) ctitle("Xhydro");

**************************;
*Results Table S2--different specifications*;

**OLS, OLS w restrictions, RE models IN 1 WIDE TABLE;

*1 Pooled OLS w cluster robust SEs;
reg IHSKgPestAIHa100 i.pur_cdfa_org  IHShectares  IHSfarmSz soil_quality, vce(cluster PermFam);
outreg2 using Org_ihs_S2.doc, se nolabel nonotes dec(3) 2aster alpha(0.01, 0.05, 0.1) symbol(**,*, ~) ctitle("OLS") replace;

*2 OLS restricting the sample to only those permittees & commodities that have organic and inorganic fields;
reg IHSKgPestAIHa100 i.pur_cdfa_org IHShectares  IHSfarmSz soil_quality if CropFarmerOverlap==1, vce(cluster PermFam);
outreg2 using Org_ihs_S2.doc, se nolabel nonotes dec(3) 2aster alpha(0.01, 0.05, 0.1) symbol(**,*, ~) ctitle("subsamp") ;
estat ic;

**3-4 FEs with different combinations. reghdfe is just a command to avoid printing the year and rfamily coefficients;
*permit year and family FEs;
reghdfe IHSKgPestAIHa100 i.pur_cdfa_org  IHShectares soil_quality, absorb(permitID year rfamily) vce(cluster PermFam) ;
outreg2 using Org_ihs_S2.doc, se nolabel nonotes dec(3) 2aster alpha(0.01, 0.05, 0.1) symbol(**,*, ~) ctitle("FEfamPermY") ;
estat ic;

*permit by crop family;
reghdfe IHSKgPestAIHa100 i.pur_cdfa_org  IHShectares soil_quality, absorb(PermFam) vce(cluster PermFam) ;
outreg2 using Org_ihs_S2.doc, se nolabel nonotes dec(3) 2aster alpha(0.01, 0.05, 0.1) symbol(**,*, ~) ctitle("FEfam*Perm") ;
estat ic;

*5 RE permit by crop family;
mixed IHSKgPestAIHa100 i.pur_cdfa_org  IHShectares soil_quality IHSfarmSz ||PermFam:, vce(cluster PermFam) difficult;
outreg2 using Org_ihs_S2.doc, se nolabel nonotes dec(3) 2aster alpha(0.01, 0.05, 0.1) symbol(**,*, ~) ctitle("REfam*Perm") ;
estat ic;

**************************;
*Results Table S3;

** RE models with different combinations;
*year, family;
mixed IHSKgPestAIHa100 i.pur_cdfa_org  IHShectares soil_quality IHSfarmSz ||_all: R.year||rfamily:, difficult;
outreg2 using Org_ihs_RE.doc, se nolabel nonotes dec(3) 2aster alpha(0.01, 0.05, 0.1) symbol(**,*, ~) ctitle("REFamYr") replace;
estat ic;
*year and comm code;
mixed IHSKgPestAIHa100 i.pur_cdfa_org  IHShectares soil_quality IHSfarmSz ||_all: R.year||comm_code2:, difficult;
outreg2 using Org_ihs_RE.doc, se nolabel nonotes dec(3) 2aster alpha(0.01, 0.05, 0.1) symbol(**,*, ~) ctitle("REcomYr") ;
estat ic;
*family and permit;
mixed IHSKgPestAIHa100 i.pur_cdfa_org  IHShectares soil_quality IHSfarmSz ||_all: R.rfamily||permitID:, difficult;
outreg2 using Org_ihs_RE.doc, se nolabel nonotes dec(3) 2aster alpha(0.01, 0.05, 0.1) symbol(**,*, ~) ctitle("REfamPerm") ;
estat ic;
*family by permit;
mixed IHSKgPestAIHa100 i.pur_cdfa_org  IHShectares soil_quality IHSfarmSz ||PermFam:, difficult;
outreg2 using Org_ihs_RE.doc, se nolabel nonotes dec(3) 2aster alpha(0.01, 0.05, 0.1) symbol(**,*, ~) ctitle("REfam*Perm") ;
estat ic;
*family by permit with clustered errors;
mixed IHSKgPestAIHa100 i.pur_cdfa_org  IHShectares soil_quality IHSfarmSz ||PermFam:, difficult vce(cluster PermFam);
outreg2 using Org_ihs_RE.doc, se nolabel nonotes dec(3) 2aster alpha(0.01, 0.05, 0.1) symbol(**,*, ~) ctitle("REfam*PermRob") ;
estat ic;


***************;
*Double hurdle models similar to main text;
******************;
***Carrots & Grapes double hurdle across multiple outputs**;
local crops "29111 29141";
	foreach crop in `crops' {;

local outcomes "PestAI PestPrd PrdDrift PrdFish PrdAqSp PrdEPA12 PrdEPA34";
	foreach out in `outcomes' { ;

*1) First hurdle ;
meprobit Kg`out'Ha100 i.pur_cdfa_org  lnhectares soil_quality lnfarmSz if comm_code2==`crop'|| year:, vce(robust) difficult;
eststo `out'H1_`crop': margins , dydx(pur_cdfa_org lnhectares soil_quality lnfarmSz) post ;

*2) Second hurdle;
mixed lnKg`out'Ha100 i.pur_cdfa_org lnhectares soil_quality lnfarmSz if Kg`out'Ha100>0 & comm_code2==`crop'|| year:, vce(robust) difficult;
eststo `out'H2_`crop': nlcom 100*(exp(_b[1.pur_cdfa_org])-1), post;

	};
};
***************;
**Active ingredients rather than products**;
local outcomes "AIInsectOnly AIDrift AIFish AIBees AIEPA12 AIEPA34";
	foreach out in `outcomes' {;
	
	
*1) First hurdle ;
meprobit Kg`out'Ha100 i.pur_cdfa_org  lnhectares soil_quality lnfarmSz ||PermFam:, vce(cluster PermFam) difficult;
eststo `out'H1: margins , dydx(pur_cdfa_org lnhectares soil_quality lnfarmSz) post ;

*2) Second hurdle;
mixed lnKg`out'Ha100 i.pur_cdfa_org lnhectares soil_quality lnfarmSz if Kg`out'Ha100>0 ||PermFam:, vce(cluster PermFam) difficult;
eststo `out'H2: nlcom 100*(exp(_b[1.pur_cdfa_org])-1), post;
};

***************;
**Including self-identified organics (2017-2019 only);
*to compare to original, be sure to run original on 2017-2019 only.;
drop if year <2017;
local outcomes "PestAI PestPrd PrdInsectOnly PrdDrift PrdFish PrdBees PrdEPA12 PrdEPA34";
	foreach out in `outcomes' {;
	
*1) First hurdle ;
meprobit Kg`out'Ha100 i.pur_cdfa_kern_org  lnhectares soil_quality lnfarmSz ||PermFam:, vce(cluster PermFam) difficult;
eststo `out'H1: margins , dydx(pur_cdfa_kern_org lnhectares soil_quality lnfarmSz) post ;

*2) Second hurdle;
mixed lnKg`out'Ha100 i.pur_cdfa_kern_org lnhectares soil_quality lnfarmSz if Kg`out'Ha100>0 ||PermFam:, vce(cluster PermFam) difficult;
eststo `out'H2: nlcom 100*(exp(_b[1.pur_cdfa_kern_org])-1), post;                                                 
};


log close;
